# Supplementary material for: Association of Pathway Mutations With Survival in Taiwanese Breast Cancers
Source: Front Oncol. 2022 Jul 22;12:819555. doi: 10.3389/fonc.2022.819555 (PMC9354680; doi:10.3389/fonc.2022.819555)
Supplement: Supplementary file 1 [file DataSheet_1.zip › Supplementary Table 2.XLSX]

## Sheet: 工作表1
Table S2: Sequencing coverage across the 147 breast cancer patients.
Sample ID	Total reads	No. of reads mapped to genome	Mapping rate	No. of reads mapped to target	Target rate	Coverage of target region	Depth
4	2907976	2755132	0.94744	2461038	0.893256	1	4314.3
5	4071678	3841841	0.943552	3355353	0.873371	1	5955.62
6	3613546	3456430	0.95652	3137176	0.907635	1	5258.27
7	4651408	4327753	0.930418	2887424	0.667188	1	4375.38
11	3332748	3092162	0.927812	2206295	0.713512	1	3597.54
12	3020798	2861318	0.947206	2122662	0.741848	1	3615.75
13	3499288	3225768	0.921836	2396309	0.742865	1	4002.3
15	4440116	4077568	0.918347	3487866	0.855379	1	5910.35
16	3285874	3119046	0.949229	2803378	0.898793	1	4867.09
18	4355786	4077224	0.936048	3683009	0.903313	1	6234.96
19	3066798	2925715	0.953997	2642030	0.903037	1	4539.73
20	3958722	3739375	0.944591	3344125	0.894301	1	5875.81
22	4158254	3942168	0.948034	3635144	0.922118	1	6539.59
23	2771174	2622355	0.946297	2418284	0.92218	0.999114	4200.74
24	3922598	3748873	0.955712	3302661	0.880974	1	5780.56
26	4541846	4309628	0.948871	3945371	0.915478	1	6690.19
29	3778778	3596857	0.951857	3257986	0.905787	1	5811.64
30	3465400	3320364	0.958147	3071683	0.925104	1	5435.09
31	2288156	2170722	0.948677	1820974	0.838879	1	3115.97
32	5065094	4759830	0.939732	4262919	0.895603	0.997622	7286.56
33	3555476	3377526	0.94995	3063183	0.906931	0.99854	5319.79
34	4305196	4059502	0.942931	3579750	0.88182	1	6062.98
35	3190942	3014949	0.944846	2748024	0.911466	1	4700.03
36	4542174	4358777	0.959624	3985636	0.914393	1	6853.03
37	4126618	3938235	0.954349	3640312	0.924351	1	6252.78
38	2374798	2196493	0.924918	1828350	0.832395	1	2900.73
39	3426106	3040834	0.887548	2425593	0.797674	1	3714.95
40	2477374	2366402	0.955206	2192037	0.926316	0.999114	3850.87
42	2367366	2300249	0.971649	2152666	0.93584	0.998524	3671.71
44	2893384	2699917	0.933135	2422163	0.897125	0.997622	4047.22
46	2496198	2363570	0.946868	2178245	0.921591	0.999098	3624.87
47	2565402	2399637	0.935384	2182816	0.909644	0.997605	3525.88
48	2774614	2656418	0.957401	2481369	0.934103	1	4082.9
49	2705410	2579132	0.953324	2398228	0.929859	1	4134.14
50	3110492	2966524	0.953715	2700990	0.91049	1	4581.22
51	2380524	2212417	0.929382	2029934	0.917519	0.997605	3500.12
52	3640436	3382373	0.929112	3053997	0.902915	1	5171.48
53	4011190	3756805	0.936581	3237578	0.86179	1	5395.04
54	4032558	3804418	0.943425	3464268	0.910591	1	5900.82
55	3366702	3228481	0.958945	2999482	0.929069	1	5068.38
56	3614672	3461424	0.957604	2536789	0.732874	1	4100.18
57	2969218	2827849	0.952388	2477922	0.876257	1	4220.73
58	3016978	2837220	0.940418	2430906	0.856791	1	4097.57
59	3501338	3307109	0.944527	2965491	0.896702	1	5020.84
61	2480350	2382951	0.960732	2214737	0.929409	0.998524	3769.73
63	4064274	3824864	0.941094	3267366	0.854244	1	5586.44
64	3556002	3316159	0.932553	3064368	0.924071	1	5292.78
65	3869168	3598521	0.93005	3306652	0.918892	0.998524	5563.22
66	4629650	4368055	0.943496	3881466	0.888603	1	6667.72
67	4381570	4126357	0.941753	3835417	0.929492	0.998507	6346.35
68	4158628	3857216	0.927521	3244129	0.841055	1	5501.55
69	4048692	3758268	0.928267	3509101	0.933702	0.999114	6001.68
71	4252584	4009875	0.942927	3652027	0.910758	1	6236.72
74	3125658	2933337	0.93847	2332987	0.795335	1	3850.58
76	3891002	3644550	0.936661	3240717	0.889195	1	5433.57
78	3238414	2972343	0.917839	2630750	0.885076	1	4568.29
79	3831262	3642505	0.950732	3376321	0.926923	0.997605	5730.53
80	3798326	3603042	0.948587	3248815	0.901687	1	5521.04
81	3711362	3583625	0.965582	3338918	0.931715	0.999114	5688.64
82	3695298	3550399	0.960788	3297460	0.928758	1	5644.19
83	3084588	2963911	0.960877	2731459	0.921573	1	4761.44
84	3276960	3147378	0.960457	2906177	0.923364	0.999114	5268.56
85	3791358	3652604	0.963403	3405933	0.932467	0.999098	5972.47
86	3600526	3286634	0.912821	2763091	0.840705	1	4722.08
87	4257422	4094776	0.961797	3733010	0.911652	1	6783.97
88	2293980	2244070	0.978243	2052690	0.914717	1	3723.58
89	3415624	3304689	0.967521	3063297	0.926955	1	5423.11
91	4106536	3945168	0.960705	3713910	0.941382	1	6512.07
92	3626182	3505508	0.966721	3288387	0.938063	1	5986.12
93	3331858	3148896	0.945087	2885030	0.916204	1	5010.87
94	3988946	3809020	0.954894	3557811	0.934049	0.999114	6511.01
95	2842786	2652591	0.933096	2414149	0.91011	1	4293.16
96	3014562	2853821	0.946678	2654446	0.930138	0.999098	4639.44
99	2821872	2642444	0.936415	2382691	0.9017	0.999114	4284.3
100	2622736	2355863	0.898246	2136385	0.906838	0.997605	3575.51
101	2776684	2552465	0.919249	2264502	0.887182	1	3877.05
102	3512652	3217545	0.915987	2781034	0.864334	1	4901.25
103	3271624	3106124	0.949413	2936438	0.94537	0.999114	5408.49
104	3182550	2966178	0.932013	2831628	0.954639	0.998458	4926.6
105	4226598	3957114	0.936241	3499650	0.884395	1	6072
106	3457996	3192930	0.923347	2859470	0.895563	0.999098	4990.12
107	4131846	3758602	0.909667	3062159	0.814707	1	5170.31
108	3074714	2878937	0.936327	2578696	0.895711	0.999114	4563.52
109	3099808	2920086	0.942022	2645787	0.906065	0.999098	4573.98
110	3907482	3654352	0.935219	2984220	0.816621	1	5275.95
111	3617052	3442970	0.951872	2964251	0.860958	1	5146.62
112	4261280	4003092	0.939411	3710719	0.926963	0.999098	6607.08
114	4001868	3840273	0.95962	3635994	0.946806	0.998507	6568.52
115	3796002	3629186	0.956055	3139444	0.865055	1	5525.78
116	3477138	3332728	0.958469	3116385	0.935085	1	5539.86
117	3684464	3551993	0.964046	3249689	0.914892	1	5798.47
118	4484010	4302749	0.959576	3883367	0.902532	1	6972.19
119	3871388	3673998	0.949013	3225800	0.878008	1	5692.11
120	3678988	3535556	0.961013	3228921	0.913271	1	5815.23
121	3081246	2930946	0.951221	2695262	0.919588	1	4817.25
122	2683230	2561932	0.954794	2394944	0.93482	1	4240.58
123	2796042	2671348	0.955403	2499265	0.935582	1	4531.55
124	3434450	3307448	0.963021	3105688	0.938998	1	5541.72
125	3615450	3513986	0.971936	3305145	0.940569	1	5901.43
126	3632448	3530948	0.972057	3301296	0.93496	1	6037.8
127	4213434	3996760	0.948575	3709929	0.928234	0.997851	6453.65
128	3448514	3236146	0.938418	2626863	0.811726	1	4192.86
130	3189666	3055332	0.957885	2874645	0.940862	0.998507	5059.98
131	3761980	3664731	0.97415	3484256	0.950754	1	6256.34
132	3178348	3095716	0.974002	2933062	0.947458	0.999114	5211.58
133	3277866	3170819	0.967342	2959191	0.933258	0.997638	5200.09
134	4594002	4419169	0.961943	4178024	0.945432	0.997622	7623.39
135	2821846	2709416	0.960157	2548627	0.940655	0.999098	4265.01
137	3577912	3394063	0.948616	3103226	0.91431	0.999114	5257.77
138	2614548	2490879	0.9527	2226029	0.893672	1	3707.33
139	4079328	3879495	0.951013	3413765	0.879951	1	5798.48
140	3066386	2947005	0.961068	2725781	0.924933	0.999114	4679.07
141	3973278	3672341	0.92426	2995721	0.815752	1	4735.44
145	5351272	5045236	0.942811	4594111	0.910584	0.999114	8004.27
155	3771978	3629180	0.962142	3365245	0.927274	0.998507	5737.71
156	3199720	3053075	0.954169	2783831	0.911812	1	4812.91
157	4020480	3837400	0.954463	3450761	0.899245	1	5736.91
159	3707214	3535231	0.953609	3282653	0.928554	1	5767.09
160	3294776	3129451	0.949822	2797518	0.893933	1	4511.8
161	3785536	3601295	0.95133	3374598	0.937051	0.999114	6024.68
162	4029260	3894339	0.966515	3620589	0.929706	1	6319.46
163	3843030	3665250	0.95374	3372105	0.92002	1	5991.82
164	4155592	4014387	0.96602	3800204	0.946646	0.997638	6691.87
165	3823108	3665891	0.958877	3395186	0.926156	0.998524	5925.63
166	4340080	4182121	0.963605	3887610	0.929579	0.998524	6843.59
167	3452970	3338040	0.966716	3160646	0.946857	0.998507	5541.64
168	3282864	3205023	0.976289	2832235	0.883686	1	5000.4
169	3443088	3343897	0.971191	3115274	0.93163	0.997622	5531.56
170	3498718	3301177	0.943539	2861217	0.866726	1	4800.92
171	3130494	3010933	0.961808	2788270	0.926049	0.997622	4978.5
172	5752328	5448300	0.947147	5051661	0.927199	1	8633.08
173	2973504	2847096	0.957489	2636552	0.92605	0.998507	4527.06
174	3211358	3092783	0.963076	2852275	0.922236	1	5047.01
175	3777956	3575711	0.946467	3239477	0.905967	1	5782.34
176	3849896	3681277	0.956202	3397053	0.922792	1	5835.5
177	2790214	2639198	0.945877	2360331	0.894336	1	4146.12
178	4145174	3947921	0.952414	3473627	0.879862	1	5895.69
179	3412370	3217635	0.942933	2845102	0.884221	1	4803.83
180	2933252	2776919	0.946703	2452284	0.883095	1	4260.4
181	4116006	3921195	0.95267	3612832	0.92136	1	6212.83
182	3088090	2875664	0.931211	2455993	0.854061	1	4284.25
183	2692618	2594356	0.963507	2434215	0.938273	1	4244.51
184	2921208	2808248	0.961331	2613390	0.930612	1	4593.14
185	3662286	3474587	0.948748	3037631	0.874242	1	4977
199	3029780	2919112	0.963473	2552486	0.874405	1	4582.44
200	3725396	3559674	0.955516	3053136	0.857701	1	5110.91
202	3398904	3300369	0.97101	3039190	0.920864	1	5387.28
