# Supplementary material for: Association of Pathway Mutations With Survival in Taiwanese Breast Cancers
Source: Front Oncol. 2022 Jul 22;12:819555. doi: 10.3389/fonc.2022.819555 (PMC9354680; doi:10.3389/fonc.2022.819555)
Supplement: Supplementary file 1 [file DataSheet_1.zip › Supplementary Table 3.XLSX]

## Sheet: 工作表1
Table S3. Sanger validation of recurrent somatic mutations
NO.	chr3_178952085_A_G_PIK3CA	chr3_178938877_G_A_PIK3CA	chr17_12011141_C_T_MAP2K4
5	.	.	C/C
11	.	0/1	.
13	.	0/1	.
29	A/G	.	.
33	.	0/1	.
44	.	0/1	.
47	.	0/1	.
56	.	0/1	.
59	.	.	C/C
66	.	0/1	.
74	.	0/1	.
76	A/G	.	.
92	.	0/1	.
105	.	0/1	.
107	.	.	C/C
119	.	0/1	.
135	A/G	.	.
141	.	.	C/C
175	.	0/1	.
179	.	0/1	.
182	.	.	C/C
185	.	.	C/C
199	.	0/1	.
86	A/G	.	C/C
176	A/G	0/1	.
178	.	0/1	C/C
