# Supplementary material for: Association of Pathway Mutations With Survival in Taiwanese Breast Cancers
Source: Front Oncol. 2022 Jul 22;12:819555. doi: 10.3389/fonc.2022.819555 (PMC9354680; doi:10.3389/fonc.2022.819555)
Supplement: Supplementary file 1 [file DataSheet_1.zip › Supplementary Table 4.xlsx]

## Sheet: 工作表2
Chr	Start	End	Ref	Alt	Func.refGene	Gene.refGene	Pathway	ExonicFunc.refGene	AAChange.refGene	phastConsElements46way	genomicSuperDups	esp6500si_all	1000g2012apr_all	snp138	avsift	LJB2_SIFT	LJB2_PolyPhen2_HDIV	LJB2_PP2_HDIV_Pred	LJB2_PolyPhen2_HVAR	LJB2_PolyPhen2_HVAR_Pred	LJB2_LRT	LJB2_LRT_Pred	LJB2_MutationTaster	LJB2_MutationTaster_Pred	LJB_MutationAssessor	LJB_MutationAssessor_Pred	LJB2_FATHMM	LJB2_GERP++	LJB2_PhyloP	LJB2_SiPhy	cosmic68	ALL_ALT
chr9	5081780	5081780	G	A	exonic	JAK2	MAPK signaling	synonymous SNV	JAK2:NM_004972:exon19:c.G2490A:p.L830L	Score=651;Name=lod=589	NA	0.62425	0.59	rs2230724	NA	NA	NA	NA	NA	NA	NA	NA	NA	NA	NA	NA	NA	NA	NA	NA	NA	A
chr9	5073799	5073799	C	T	intronic	JAK2	MAPK signaling	NA	NA	NA	NA	NA	0.0009	rs201006249	NA	NA	NA	NA	NA	NA	NA	NA	NA	NA	NA	NA	NA	NA	NA	NA	ID=COSM88203;OCCURENCE=1(haematopoietic_and_lymphoid_tissue)	T
chr9	5070121	5070121	A	G	intronic	JAK2	MAPK signaling	NA	NA	NA	NA	NA	NA	NA	NA	NA	NA	NA	NA	NA	NA	NA	NA	NA	NA	NA	NA	NA	NA	NA	NA	G
chr9	5050706	5050706	C	T	exonic	JAK2	MAPK signaling	synonymous SNV	JAK2:NM_004972:exon6:c.C489T:p.H163H	Score=658;Name=lod=632	NA	0.356451	0.34	rs2230722	NA	NA	NA	NA	NA	NA	NA	NA	NA	NA	NA	NA	NA	NA	NA	NA	NA	T
chr9	21974776	21974776	G	T	exonic	CDKN2A	Cell cycle	synonymous SNV	CDKN2A:NM_000077:exon1:c.C51A:p.A17A,CDKN2A:NM_001195132:exon1:c.C51A:p.A17A,CDKN2A:NM_058197:exon1:c.C51A:p.A17A	NA	NA	NA	NA	NA	NA	NA	NA	NA	NA	NA	NA	NA	NA	NA	NA	NA	NA	NA	NA	NA	NA	T
chr9	21968199	21968199	C	G	UTR3	CDKN2A	Cell cycle	NA	NA	NA	NA	0.849147	0.88	rs11515	NA	NA	NA	NA	NA	NA	NA	NA	NA	NA	NA	NA	NA	NA	NA	NA	ID=COSM14251;OCCURENCE=1(oesophagus)	G
chr9	139399507	139399507	C	G	exonic	NOTCH1	Notch signaling	nonsynonymous SNV	NOTCH1:NM_017617:exon26:c.G4636C:p.D1546H	Score=617;Name=lod=431	NA	NA	NA	NA	0	0.01	1	D	1	D	0	U	0.999994	D	2.945	medium	-2.45	4.08	1.814	15.2556	NA	G
chr9	139397707	139397707	G	A	exonic	NOTCH1	Notch signaling	synonymous SNV	NOTCH1:NM_017617:exon27:c.C5094T:p.D1698D	Score=524;Name=lod=179	NA	0.408039	0.58	rs10521	NA	NA	NA	NA	NA	NA	NA	NA	NA	NA	NA	NA	NA	NA	NA	NA	ID=COSM1461158,COSM33747;OCCURENCE=11(haematopoietic_and_lymphoid_tissue),1(lung),2(large_intestine)	A
chr9	139391339	139391339	G	A	exonic	NOTCH1	Notch signaling	synonymous SNV	NOTCH1:NM_017617:exon34:c.C6852T:p.T2284T	NA	NA	NA	NA	NA	NA	NA	NA	NA	NA	NA	NA	NA	NA	NA	NA	NA	NA	NA	NA	NA	NA	A
chr9	139390546	139390546	G	A	exonic	NOTCH1	Notch signaling	nonsynonymous SNV	NOTCH1:NM_017617:exon34:c.C7645T:p.R2549C	Score=607;Name=lod=390	NA	8.2e-05	0.0005	rs200893930	0.07	0.02	0.917	P	0.326	B	8.2e-05	D	0.002078	N	0	neutral	-2.34	4.98	2.466	17.5838	NA	A
chr9	139390518	139390518	G	A	UTR3	NOTCH1	Notch signaling	NA	NA	NA	NA	NA	NA	NA	NA	NA	NA	NA	NA	NA	NA	NA	NA	NA	NA	NA	NA	NA	NA	NA	NA	A
chr9	139390509	139390509	G	C	UTR3	NOTCH1	Notch signaling	NA	NA	NA	NA	NA	NA	NA	NA	NA	NA	NA	NA	NA	NA	NA	NA	NA	NA	NA	NA	NA	NA	NA	NA	C
chr9	133753980	133753980	C	G	intronic	ABL1	Apoptosis	NA	NA	NA	NA	0.000538	0.01	rs34001282	NA	NA	NA	NA	NA	NA	NA	NA	NA	NA	NA	NA	NA	NA	NA	NA	NA	G
chr9	133738348	133738348	G	A	exonic	ABL1	Apoptosis	nonsynonymous SNV	ABL1:NM_005157:exon4:c.G748A:p.G250R,ABL1:NM_007313:exon4:c.G805A:p.G269R	Score=300;Name=lod=22	NA	NA	NA	NA	0	0	1	D	0.997	D	0	D	1	D	-1.14	neutral	3.8	6.03	2.88	19.6124	NA	A
chr8	38285937	38285937	C	T	exonic	FGFR1	RTK signaling	synonymous SNV	FGFR1:NM_001174066:exon3:c.G108A:p.S36S,FGFR1:NM_023105:exon3:c.G108A:p.S36S,FGFR1:NM_023106:exon3:c.G108A:p.S36S,FGFR1:NM_001174063:exon4:c.G375A:p.S125S,FGFR1:NM_001174065:exon4:c.G375A:p.S125S,FGFR1:NM_015850:exon4:c.G375A:p.S125S,FGFR1:NM_023110:exon4:c.G375A:p.S125S,FGFR1:NM_001174064:exon5:c.G351A:p.S117S,FGFR1:NM_001174067:exon5:c.G474A:p.S158S	Score=519;Name=lod=171	NA	NA	0.0009	rs17182296	NA	NA	NA	NA	NA	NA	NA	NA	NA	NA	NA	NA	NA	NA	NA	NA	ID=COSM1456957,COSM1456958,COSM1456960,COSM1456961,COSM1456959;OCCURENCE=1(large_intestine)	T
chr7	55268916	55268916	C	T	exonic	EGFR	RTK signaling	synonymous SNV	EGFR:NM_005228:exon25:c.C2982T:p.D994D	Score=433;Name=lod=77	NA	0.070429	0.14	rs2293347	NA	NA	NA	NA	NA	NA	NA	NA	NA	NA	NA	NA	NA	NA	NA	NA	NA	T
chr7	55266462	55266462	C	T	exonic	EGFR	RTK signaling	synonymous SNV	EGFR:NM_005228:exon23:c.C2754T:p.I918I	Score=387;Name=lod=50	NA	NA	NA	NA	NA	NA	NA	NA	NA	NA	NA	NA	NA	NA	NA	NA	NA	NA	NA	NA	NA	T
chr7	55249159	55249159	G	A	exonic	EGFR	RTK signaling	synonymous SNV	EGFR:NM_005228:exon20:c.G2457A:p.V819V	Score=607;Name=lod=392	NA	NA	0.0005	rs56183713	NA	NA	NA	NA	NA	NA	NA	NA	NA	NA	NA	NA	NA	NA	NA	NA	ID=COSM13400;OCCURENCE=1(liver),1(lung),1(central_nervous_system)	A
chr7	55249063	55249063	G	A	exonic	EGFR	RTK signaling	synonymous SNV	EGFR:NM_005228:exon20:c.G2361A:p.Q787Q	Score=452;Name=lod=92	NA	0.542442	0.42	rs1050171	0	NA	NA	NA	NA	NA	NA	NA	NA	NA	NA	NA	NA	NA	NA	NA	ID=COSM1451600;OCCURENCE=1(breast),1(large_intestine)	A
chr7	55242453	55242453	C	T	exonic	EGFR	RTK signaling	synonymous SNV	EGFR:NM_005228:exon19:c.C2223T:p.P741P	Score=533;Name=lod=195	NA	NA	NA	NA	NA	NA	NA	NA	NA	NA	NA	NA	NA	NA	NA	NA	NA	NA	NA	NA	NA	T
chr7	55241727	55241727	G	A	exonic	EGFR	RTK signaling	synonymous SNV	EGFR:NM_005228:exon18:c.G2175A:p.T725T	NA	NA	7.7e-05	NA	rs55959834	NA	NA	NA	NA	NA	NA	NA	NA	NA	NA	NA	NA	NA	NA	NA	NA	ID=COSM29444;OCCURENCE=1(upper_aerodigestive_tract)	A
chr7	140500135	140500135	C	T	intronic	BRAF	MAPK signaling	NA	NA	NA	NA	0.053975	0.05	rs41282721	NA	NA	NA	NA	NA	NA	NA	NA	NA	NA	NA	NA	NA	NA	NA	NA	NA	T
chr7	128850922	128850922	G	C	exonic	SMO	Hedgehog signaling	nonsynonymous SNV	SMO:NM_005631:exon10:c.G1769C:p.S590T	Score=545;Name=lod=219	NA	NA	NA	rs114406835	0.29	0.24	0.982	D	0.952	D	0	D	0.999532	D	1.54	low	-1.98	5.8	2.758	19.0419	NA	C
chr7	128850875	128850875	T	C	exonic	SMO	Hedgehog signaling	synonymous SNV	SMO:NM_005631:exon10:c.T1722C:p.S574S	Score=617;Name=lod=428	NA	0.023374	0.02	rs2016607	NA	NA	NA	NA	NA	NA	NA	NA	NA	NA	NA	NA	NA	NA	NA	NA	NA	C
chr7	128846328	128846328	G	C	exonic	SMO	Hedgehog signaling	synonymous SNV	SMO:NM_005631:exon6:c.G1164C:p.G388G	Score=568;Name=lod=272	NA	0.789636	0.77	rs2228617	NA	NA	NA	NA	NA	NA	NA	NA	NA	NA	NA	NA	NA	NA	NA	NA	NA	C
chr7	128845101	128845101	C	T	exonic	SMO	Hedgehog signaling	nonsynonymous SNV	SMO:NM_005631:exon3:c.C595T:p.R199W	Score=443;Name=lod=84	NA	NA	0.0005	rs201246258	0.03	0.02	1	D	0.908	P	0	D	0.997514	D	0.345	neutral	1.95	3.89	0.722	14.3751	ID=COSM13145;OCCURENCE=2(skin)	T
chr7	128845088	128845088	A	G	exonic	SMO	Hedgehog signaling	synonymous SNV	SMO:NM_005631:exon3:c.A582G:p.E194E	Score=443;Name=lod=84	NA	7.7e-05	0.03	rs56334250	NA	NA	NA	NA	NA	NA	NA	NA	NA	NA	NA	NA	NA	NA	NA	NA	NA	G
chr7	116340262	116340262	A	G	exonic	MET	RTK signaling	nonsynonymous SNV	MET:NM_000245:exon2:c.A1124G:p.N375S,MET:NM_001127500:exon2:c.A1124G:p.N375S	Score=549;Name=lod=227	NA	0.01459	0.02	rs33917957	0.05	0.16	0.051	B	0.068	B	3e-06	D	0.967666	D	1.645	low	4.54	4.91	2.317	9.6723	ID=COSM710;OCCURENCE=2(kidney),1(upper_aerodigestive_tract)	G
chr7	116339672	116339672	C	T	exonic	MET	RTK signaling	synonymous SNV	MET:NM_000245:exon2:c.C534T:p.S178S,MET:NM_001127500:exon2:c.C534T:p.S178S	Score=512;Name=lod=160	NA	0.069663	0.07	rs35775721	NA	NA	NA	NA	NA	NA	NA	NA	NA	NA	NA	NA	NA	NA	NA	NA	ID=COSM1579024;OCCURENCE=1(lung)	T
chr5	149441338	149441338	C	T	exonic	CSF1R	PI3K signaling	synonymous SNV	CSF1R:NM_001288705:exon11:c.G1701A:p.T567T,CSF1R:NM_005211:exon12:c.G1701A:p.T567T	NA	NA	NA	NA	NA	NA	NA	NA	NA	NA	NA	NA	NA	NA	NA	NA	NA	NA	NA	NA	NA	NA	T
chr5	112176325	112176325	G	A	exonic	APC	Wnt signaling	synonymous SNV	APC:NM_001127511:exon14:c.G4980A:p.G1660G,APC:NM_000038:exon16:c.G5034A:p.G1678G,APC:NM_001127510:exon17:c.G5034A:p.G1678G	NA	NA	0.590126	0.66	rs42427	NA	NA	NA	NA	NA	NA	NA	NA	NA	NA	NA	NA	NA	NA	NA	NA	NA	A
chr5	112175770	112175770	G	A	exonic	APC	Wnt signaling	synonymous SNV	APC:NM_001127511:exon14:c.G4425A:p.T1475T,APC:NM_000038:exon16:c.G4479A:p.T1493T,APC:NM_001127510:exon17:c.G4479A:p.T1493T	Score=605;Name=lod=383	NA	0.586218	0.66	rs41115	NA	NA	NA	NA	NA	NA	NA	NA	NA	NA	NA	NA	NA	NA	NA	NA	NA	A
chr5	112174665	112174665	T	C	exonic	APC	Wnt signaling	nonsynonymous SNV	APC:NM_001127511:exon14:c.T3320C:p.V1107A,APC:NM_000038:exon16:c.T3374C:p.V1125A,APC:NM_001127510:exon17:c.T3374C:p.V1125A	Score=678;Name=lod=758	NA	NA	NA	rs377278397	0.23	0.51	0.001	B	0.003	B	0.002138	N	0.549773	D	0.205	neutral	-4.17	5.76	2.206	10.1653	NA	C
chr5	112173568	112173568	C	T	exonic	APC	Wnt signaling	synonymous SNV	APC:NM_001127511:exon14:c.C2223T:p.A741A,APC:NM_000038:exon16:c.C2277T:p.A759A,APC:NM_001127510:exon17:c.C2277T:p.A759A	Score=753;Name=lod=1536	NA	NA	NA	NA	NA	NA	NA	NA	NA	NA	NA	NA	NA	NA	NA	NA	NA	NA	NA	NA	NA	T
chr5	112162884	112162884	A	T	exonic	APC	Wnt signaling	synonymous SNV	APC:NM_001127511:exon10:c.A1434T:p.T478T,APC:NM_000038:exon12:c.A1488T:p.T496T,APC:NM_001127510:exon13:c.A1488T:p.T496T	NA	NA	NA	0.0005	rs9282599	NA	NA	NA	NA	NA	NA	NA	NA	NA	NA	NA	NA	NA	NA	NA	NA	NA	T
chr5	112162854	112162854	T	C	exonic	APC	Wnt signaling	synonymous SNV	APC:NM_001127511:exon10:c.T1404C:p.Y468Y,APC:NM_000038:exon12:c.T1458C:p.Y486Y,APC:NM_001127510:exon13:c.T1458C:p.Y486Y	Score=634;Name=lod=502	NA	0.462165	0.53	rs2229992	NA	NA	NA	NA	NA	NA	NA	NA	NA	NA	NA	NA	NA	NA	NA	NA	ID=COSM1432175;OCCURENCE=1(large_intestine)	C
chr5	112154969	112154969	C	A	exonic	APC	Wnt signaling	nonsynonymous SNV	APC:NM_001127511:exon8:c.C1186A:p.R396S,APC:NM_000038:exon10:c.C1240A:p.R414S,APC:NM_001127510:exon11:c.C1240A:p.R414S	Score=802;Name=lod=2428	NA	NA	NA	NA	0	0	0.991	D	0.919	D	1e-06	N	0.984253	D	2.42	medium	-0.98	5.94	2.832	20.4191	NA	A
chr5	112151175	112151175	A	C	intronic	APC	Wnt signaling	NA	NA	NA	NA	NA	NA	NA	NA	NA	NA	NA	NA	NA	NA	NA	NA	NA	NA	NA	NA	NA	NA	NA	NA	C
chr5	112116528	112116528	T	C	exonic	APC	Wnt signaling	synonymous SNV	APC:NM_001127511:exon5:c.T603C:p.Y201Y,APC:NM_000038:exon6:c.T573C:p.Y191Y,APC:NM_001127510:exon7:c.T573C:p.Y191Y	Score=672;Name=lod=720	NA	NA	0.0009	rs185154886	NA	NA	NA	NA	NA	NA	NA	NA	NA	NA	NA	NA	NA	NA	NA	NA	NA	C
chr4	55980379	55980379	C	T	exonic	KDR	MAPK signaling	nonsynonymous SNV	KDR:NM_002253:exon6:c.G712A:p.V238I	Score=514;Name=lod=164	NA	NA	NA	NA	0.04	0.09	0.928	P	0.642	P	6.4e-05	D	0.028984	N	2.125	medium	-0.13	5.58	2.615	19.5567	NA	T
chr4	55972974	55972974	T	A	exonic	KDR	MAPK signaling	nonsynonymous SNV	KDR:NM_002253:exon11:c.A1416T:p.Q472H	NA	NA	0.193911	0.23	rs1870377	0.02	0.35	0.955	P	0.8	P	0.938324	N	0.474571	P	1.555	low	-0.92	-1.82	-0.16	5.5298	ID=COSM149673;OCCURENCE=1(stomach)	A
chr4	55962545	55962547	TGG	TGGG	intronic	KDR	MAPK signaling	NA	NA	NA	NA	NA	NA	NA	NA	NA	NA	NA	NA	NA	NA	NA	NA	NA	NA	NA	NA	NA	NA	NA	NA	TGGG
chr4	55955089	55955089	C	T	exonic	KDR	MAPK signaling	synonymous SNV	KDR:NM_002253:exon26:c.G3456A:p.T1152T	Score=650;Name=lod=583	NA	NA	0.0009	rs56242771	NA	NA	NA	NA	NA	NA	NA	NA	NA	NA	NA	NA	NA	NA	NA	NA	ID=COSM35498;OCCURENCE=1(central_nervous_system)	T
chr4	55946291	55946291	A	T	exonic	KDR	MAPK signaling	synonymous SNV	KDR:NM_002253:exon30:c.T3888A:p.S1296S	NA	NA	NA	NA	rs56347250	NA	NA	NA	NA	NA	NA	NA	NA	NA	NA	NA	NA	NA	NA	NA	NA	NA	T
chr4	55602765	55602765	G	C	exonic	KIT	RTK signaling	synonymous SNV	KIT:NM_000222:exon18:c.G2586C:p.L862L,KIT:NM_001093772:exon18:c.G2574C:p.L858L	Score=577;Name=lod=295	NA	0.193065	0.14	rs3733542	NA	NA	NA	NA	NA	NA	NA	NA	NA	NA	NA	NA	NA	NA	NA	NA	ID=COSM1325;OCCURENCE=2(bone),1(stomach),3(haematopoietic_and_lymphoid_tissue),2(large_intestine)	C
chr4	55595600	55595600	A	C	exonic	KIT	RTK signaling	nonsynonymous SNV	KIT:NM_000222:exon14:c.A2090C:p.H697P,KIT:NM_001093772:exon14:c.A2078C:p.H693P	Score=422;Name=lod=69	NA	NA	NA	NA	0.02	0.38	0.403	B	0.545	P	0.031594	N	0.882697	D	0	neutral	-0.77	4.85	1.077	12.7205	NA	C
chr4	55593481	55593481	A	G	exonic	KIT	RTK signaling	synonymous SNV	KIT:NM_000222:exon10:c.A1638G:p.K546K,KIT:NM_001093772:exon10:c.A1626G:p.K542K	Score=483;Name=lod=122	NA	0.021913	0.02	rs55986963	NA	NA	NA	NA	NA	NA	NA	NA	NA	NA	NA	NA	NA	NA	NA	NA	ID=COSM21983;OCCURENCE=2(bone),2(soft_tissue),5(large_intestine)	G
chr4	55593464	55593464	A	C	exonic	KIT	RTK signaling	nonsynonymous SNV	KIT:NM_000222:exon10:c.A1621C:p.M541L,KIT:NM_001093772:exon10:c.A1609C:p.M537L	Score=371;Name=lod=43	NA	0.095494	0.06	rs3822214	0.08	0.6	0.012	B	0.015	B	0.001376	N	0.348497	N	-0.09	neutral	-0.5	1.82	0.456	5.741	ID=COSM28026;OCCURENCE=11(bone),1(stomach),16(haematopoietic_and_lymphoid_tissue),2(soft_tissue),1(skin)	C
chr4	55561861	55561861	C	T	exonic	KIT	RTK signaling	nonsynonymous SNV	KIT:NM_000222:exon2:c.C251T:p.T84M,KIT:NM_001093772:exon2:c.C251T:p.T84M	NA	NA	NA	0.0005	rs201872586	0.13	0.13	0.125	B	0.087	B	0.947032	N	0.736475	D	1.935	medium	2.44	-6.12	-2.051	3.8838	NA	T
chr4	55561711	55561711	C	T	exonic	KIT	RTK signaling	nonsynonymous SNV	KIT:NM_000222:exon2:c.C101T:p.P34L,KIT:NM_001093772:exon2:c.C101T:p.P34L	NA	NA	NA	NA	rs55755457	0.69	0.69	0	B	0	B	0.87184	N	0.04615	N	0.46	neutral	-0.7	-7.49	-1.231	6.9614	NA	T
chr4	55161391	55161391	T	C	exonic	PDGFRA	RTK signaling	synonymous SNV	PDGFRA:NM_006206:exon23:c.T3222C:p.D1074D	Score=574;Name=lod=287	NA	0.996771	1	rs7685117	NA	NA	NA	NA	NA	NA	NA	NA	NA	NA	NA	NA	NA	NA	NA	NA	NA	C
chr4	55152040	55152040	C	T	exonic	PDGFRA	RTK signaling	synonymous SNV	PDGFRA:NM_006206:exon18:c.C2472T:p.V824V	Score=529;Name=lod=188	NA	0.198293	0.21	rs2228230	NA	NA	NA	NA	NA	NA	NA	NA	NA	NA	NA	NA	NA	NA	NA	NA	ID=COSM22413;OCCURENCE=2(central_nervous_system),1(endometrium),11(soft_tissue)	T
chr4	55151681	55151681	A	G	intronic	PDGFRA	RTK signaling	NA	NA	NA	NA	NA	NA	NA	NA	NA	NA	NA	NA	NA	NA	NA	NA	NA	NA	NA	NA	NA	NA	NA	NA	G
chr4	55141055	55141055	A	G	exonic	PDGFRA	RTK signaling	synonymous SNV	PDGFRA:NM_006206:exon12:c.A1701G:p.P567P	NA	NA	0.958865	0.96	rs1873778	NA	NA	NA	NA	NA	NA	NA	NA	NA	NA	NA	NA	NA	NA	NA	NA	ID=COSM1430082;OCCURENCE=1(large_intestine)	G
chr4	55139771	55139771	T	C	exonic	PDGFRA	RTK signaling	nonsynonymous SNV	PDGFRA:NM_006206:exon10:c.T1432C:p.S478P	NA	NA	0.144318	0.17	rs35597368	0.29	0.85	0	B	0	B	0.234257	N	2e-06	N	0	neutral	-0.82	0.811	0.048	6.0247	NA	C
chr4	1808986	1808986	G	A	exonic	FGFR3	RTK signaling	synonymous SNV	FGFR3:NM_022965:exon16:c.G2082A:p.T694T,FGFR3:NM_000142:exon18:c.G2418A:p.T806T,FGFR3:NM_001163213:exon18:c.G2424A:p.T808T	Score=535;Name=lod=199	NA	NA	NA	NA	0	0	0.025	B	0.015	B	0.00068	N	9e-06	N	.	.	-1.86	-1.03	-0.138	2.4836	NA	A
chr4	1808985	1808985	C	T	exonic	FGFR3	RTK signaling	nonsynonymous SNV	FGFR3:NM_022965:exon16:c.C2081T:p.T694M,FGFR3:NM_000142:exon18:c.C2417T:p.T806M,FGFR3:NM_001163213:exon18:c.C2423T:p.T808M	Score=535;Name=lod=199	NA	7.7e-05	NA	rs374547489	0	0	1	D	0.917	D	.	.	0.270907	N	0	neutral	-1.17	4.6	2.254	14.914	ID=COSM1428742,COSM1428743;OCCURENCE=1(large_intestine)	T
chr4	1808956	1808956	G	C	exonic	FGFR3	RTK signaling	synonymous SNV	FGFR3:NM_022965:exon16:c.G2052C:p.P684P,FGFR3:NM_000142:exon18:c.G2388C:p.P796P,FGFR3:NM_001163213:exon18:c.G2394C:p.P798P	Score=535;Name=lod=199	NA	NA	NA	NA	0	0	0.003	B	0.008	B	0.055704	N	0.001781	N	.	.	-2.15	-9.19	-1.703	1.2329	NA	C
chr4	1807894	1807894	G	A	exonic	FGFR3	RTK signaling	synonymous SNV	FGFR3:NM_022965:exon12:c.G1617A:p.T539T,FGFR3:NM_000142:exon14:c.G1953A:p.T651T,FGFR3:NM_001163213:exon14:c.G1959A:p.T653T	Score=536;Name=lod=202	NA	0.955084	0.96	rs7688609	NA	NA	NA	NA	NA	NA	NA	NA	NA	NA	NA	NA	NA	NA	NA	NA	NA	A
chr4	1806633	1806633	C	T	exonic	FGFR3	RTK signaling	nonsynonymous SNV	FGFR3:NM_022965:exon8:c.C1013T:p.T338M,FGFR3:NM_000142:exon10:c.C1349T:p.T450M,FGFR3:NM_001163213:exon10:c.C1355T:p.T452M	Score=652;Name=lod=595	NA	0.000737	0.0046	rs56240927	0.86	1	0.039	B	0.004	B	0.001831	N	0.00799	N	-2.07	neutral	-1.33	0.613	0.241	6.8069	NA	T
chr4	1806569	1806569	G	A	exonic	FGFR3	RTK signaling	nonsynonymous SNV	FGFR3:NM_022965:exon8:c.G949A:p.A317T,FGFR3:NM_000142:exon10:c.G1285A:p.A429T,FGFR3:NM_001163213:exon10:c.G1291A:p.A431T	Score=652;Name=lod=595	NA	NA	0.0023	rs182935140	0	0.09	0.526	P	0.146	B	1.4e-05	D	0.021925	N	0.695	neutral	-1.34	2.8	0.704	10.6175	NA	A
chr4	1805640	1805640	C	T	intronic	FGFR3	RTK signaling	NA	NA	NA	NA	NA	NA	rs376689817	NA	NA	NA	NA	NA	NA	NA	NA	NA	NA	NA	NA	NA	NA	NA	NA	NA	T
chr4	1805568	1805568	C	T	intronic	FGFR3	RTK signaling	NA	NA	Score=710;Name=lod=1028	NA	0.016223	0.02	rs3135885	NA	NA	NA	NA	NA	NA	NA	NA	NA	NA	NA	NA	NA	NA	NA	NA	NA	T
chr4	1805511	1805511	G	A	exonic	FGFR3	RTK signaling	synonymous SNV	FGFR3:NM_000142:exon8:c.G1023A:p.A341A	Score=710;Name=lod=1028	NA	0.000384	0.0005	rs147833498	NA	NA	NA	NA	NA	NA	NA	NA	NA	NA	NA	NA	NA	NA	NA	NA	ID=COSM1642448;OCCURENCE=1(stomach)	A
chr4	1805478	1805478	C	T	exonic	FGFR3	RTK signaling	synonymous SNV	FGFR3:NM_000142:exon8:c.C990T:p.T330T	Score=710;Name=lod=1028	NA	0.000154	0.01	rs2305185	NA	NA	NA	NA	NA	NA	NA	NA	NA	NA	NA	NA	NA	NA	NA	NA	NA	T
chr4	1805451	1805451	A	G	exonic	FGFR3	RTK signaling	synonymous SNV	FGFR3:NM_000142:exon8:c.A963G:p.L321L	Score=710;Name=lod=1028	NA	NA	0.0014	rs201221388	NA	NA	NA	NA	NA	NA	NA	NA	NA	NA	NA	NA	NA	NA	NA	NA	NA	G
chr4	153247152	153247152	T	G	intronic	FBXW7	Proteolysis	NA	NA	NA	NA	7.7e-05	NA	rs370070523	NA	NA	NA	NA	NA	NA	NA	NA	NA	NA	NA	NA	NA	NA	NA	NA	NA	G
chr4	153244246	153244246	T	C	exonic	FBXW7	Proteolysis	synonymous SNV	FBXW7:NM_001013415:exon11:c.A1557G:p.V519V,FBXW7:NM_018315:exon11:c.A1671G:p.V557V,FBXW7:NM_033632:exon12:c.A1911G:p.V637V	Score=731;Name=lod=1248	NA	NA	NA	NA	NA	NA	NA	NA	NA	NA	NA	NA	NA	NA	NA	NA	NA	NA	NA	NA	NA	C
chr4	153244124	153244124	G	C	exonic	FBXW7	Proteolysis	stopgain SNV	FBXW7:NM_001013415:exon11:c.C1679G:p.S560X,FBXW7:NM_018315:exon11:c.C1793G:p.S598X,FBXW7:NM_033632:exon12:c.C2033G:p.S678X	Score=581;Name=lod=306	NA	NA	NA	NA	0.01	0.01	.	.	.	.	0	D	1	D	.	.	.	5.67	2.681	19.7667	ID=COSM732399,COSM732401,COSM732402,COSM1149848,COSM732400;OCCURENCE=1(urinary_tract),1(lung)	C
chr3	41267137	41267146	TTTCTTCTTC	TTTCTTC	intronic	CTNNB1	Wnt signaling	NA	NA	NA	NA	NA	NA	NA	NA	NA	NA	NA	NA	NA	NA	NA	NA	NA	NA	NA	NA	NA	NA	NA	NA	TTTCTTC
chr3	37089131	37089131	A	G	exonic	MLH1	Genome integrity	nonsynonymous SNV	MLH1:NM_001167619:exon15:c.A1130G:p.K377R,MLH1:NM_001258273:exon15:c.A1130G:p.K377R,MLH1:NM_000249:exon16:c.A1853G:p.K618R,MLH1:NM_001167617:exon16:c.A1559G:p.K520R,MLH1:NM_001167618:exon16:c.A1130G:p.K377R,MLH1:NM_001258271:exon16:c.A1853G:p.K618R,MLH1:NM_001258274:exon17:c.A1130G:p.K377R	Score=524;Name=lod=180	NA	NA	NA	rs63750449	0	0.21	0.958	D	0.485	P	0	D	0.289388	N	1.415	low	-3.19	5.35	2.044	15.372	ID=COSM1422602;OCCURENCE=3(large_intestine)	G
chr3	37083821	37083821	C	T	exonic	MLH1	Genome integrity	nonsynonymous SNV	MLH1:NM_001167619:exon14:c.C1007T:p.S336L,MLH1:NM_001258273:exon14:c.C1007T:p.S336L,MLH1:NM_000249:exon15:c.C1730T:p.S577L,MLH1:NM_001167617:exon15:c.C1436T:p.S479L,MLH1:NM_001167618:exon15:c.C1007T:p.S336L,MLH1:NM_001258271:exon15:c.C1730T:p.S577L,MLH1:NM_001258274:exon16:c.C1007T:p.S336L	Score=608;Name=lod=396	NA	NA	NA	rs56185292	0	0.03	0.746	P	0.192	B	1.9e-05	D	0.999917	D	2.225	medium	-3.4	5.44	2.823	19.4557	NA	T
chr3	37083740	37083740	A	G	intronic	MLH1	Genome integrity	NA	NA	NA	NA	0.438327	0.35	rs9876116	NA	NA	NA	NA	NA	NA	NA	NA	NA	NA	NA	NA	NA	NA	NA	NA	NA	G
chr3	37067240	37067240	T	A	exonic	MLH1	Genome integrity	nonsynonymous SNV	MLH1:NM_001167619:exon11:c.T428A:p.V143D,MLH1:NM_001258273:exon11:c.T428A:p.V143D,MLH1:NM_000249:exon12:c.T1151A:p.V384D,MLH1:NM_001167617:exon12:c.T857A:p.V286D,MLH1:NM_001167618:exon12:c.T428A:p.V143D,MLH1:NM_001258271:exon12:c.T1151A:p.V384D,MLH1:NM_001258274:exon13:c.T428A:p.V143D	Score=500;Name=lod=144	NA	7.7e-05	0.01	rs63750447	0	0	1	D	0.998	D	0	D	0.999987	D	3.23	medium	-2.18	5.67	2.158	15.9098	ID=COSM26085;OCCURENCE=3(pancreas)	A
chr3	37067192	37067192	C	T	exonic	MLH1	Genome integrity	nonsynonymous SNV	MLH1:NM_001167619:exon11:c.C380T:p.S127L,MLH1:NM_001258273:exon11:c.C380T:p.S127L,MLH1:NM_000249:exon12:c.C1103T:p.S368L,MLH1:NM_001167617:exon12:c.C809T:p.S270L,MLH1:NM_001167618:exon12:c.C380T:p.S127L,MLH1:NM_001258271:exon12:c.C1103T:p.S368L,MLH1:NM_001258274:exon13:c.C380T:p.S127L	NA	NA	NA	0.0005	rs201673334	0.13	0.3	0.047	B	0.014	B	0.835086	N	.	.	0.935	low	-2.15	3.89	0.754	9.0267	NA	T
chr3	37053568	37053568	A	G	exonic	MLH1	Genome integrity	nonsynonymous SNV	MLH1:NM_000249:exon8:c.A655G:p.I219V,MLH1:NM_001167617:exon8:c.A361G:p.I121V,MLH1:NM_001258271:exon8:c.A655G:p.I219V	Score=558;Name=lod=247	NA	0.242965	0.17	rs1799977	0.27	0.62	0.018	B	0.074	B	1e-05	D	0.7085	P	0.78	neutral	-1.25	4.61	2.209	7.4844	ID=COSM1131469;OCCURENCE=1(prostate)	G
chr3	37038100	37038100	G	A	intronic	MLH1	Genome integrity	NA	NA	Score=632;Name=lod=495	NA	NA	NA	NA	NA	NA	NA	NA	NA	NA	NA	NA	NA	NA	NA	NA	NA	NA	NA	NA	NA	A
chr3	178952085	178952085	A	G	exonic	PIK3CA	PI3K signaling	nonsynonymous SNV	PIK3CA:NM_006218:exon21:c.A3140G:p.H1047R	Score=779;Name=lod=1951	NA	NA	NA	rs121913279	0.06	0.16	0.639	P	0.085	B	0	D	0.999923	D	0	neutral	3.97	6.08	2.333	16.6512	ID=COSM94986,COSM775;OCCURENCE=3(salivary_gland),83(ovary),968(breast),8(NS),3(haematopoietic_and_lymphoid_tissue),22(stomach),2(kidney),7(soft_tissue),28(urinary_tract),4(pancreas),6(liver),3(oesophagus),8(gastrointestinal_tract_(site_indeterminate)),2(pituitary),6(skin),2(prostate),15(lung),3(cervix),8(thyroid),1(meninges),27(upper_aerodigestive_tract),240(large_intestine),15(central_nervous_sy…	G,T
chr3	178952020	178952020	C	T	exonic	PIK3CA	PI3K signaling	synonymous SNV	PIK3CA:NM_006218:exon21:c.C3075T:p.T1025T	Score=779;Name=lod=1951	NA	0.011674	0.02	rs17849079	NA	NA	NA	NA	NA	NA	NA	NA	NA	NA	NA	NA	NA	NA	NA	NA	ID=COSM21451;OCCURENCE=4(ovary),4(breast),2(haematopoietic_and_lymphoid_tissue),1(liver),1(thyroid),4(upper_aerodigestive_tract),1(endometrium)	T
chr3	178941879	178941879	A	G	exonic	PIK3CA	PI3K signaling	nonsynonymous SNV	PIK3CA:NM_006218:exon15:c.A2198G:p.K733R	Score=607;Name=lod=392	NA	NA	0.0005	rs181194055	0.08	0.32	0.002	B	0.003	B	5e-06	D	0.999375	D	1.87	low	3.84	6.02	2.304	16.542	ID=COSM1566569,COSM6148;OCCURENCE=3(large_intestine)	G
chr3	178938877	178938877	G	A	exonic	PIK3CA	PI3K signaling	nonsynonymous SNV	PIK3CA:NM_006218:exon14:c.G2119A:p.E707K	Score=659;Name=lod=636	Score=0.979452;Name=chr22:17049389	NA	NA	rs3729687	0	0.28	0.998	D	0.878	P	0	D	0.999712	D	1.9	low	3.82	5.41	2.538	19.2028	NA	A
chr3	178936091	178936091	G	A	exonic	PIK3CA	PI3K signaling	nonsynonymous SNV	PIK3CA:NM_006218:exon10:c.G1633A:p.E545K	Score=549;Name=lod=228	Score=0.979452;Name=chr22:17049389	NA	NA	rs104886003	0	0.25	0.991	D	0.909	D	0	D	0.999985	D	1.62	low	0.97	5.78	2.722	20.0024	ID=COSM763,COSM125370;OCCURENCE=4(salivary_gland),28(ovary),308(breast),4(penis),18(stomach),2(kidney),4(soft_tissue),107(urinary_tract),2(pancreas),6(oesophagus),7(gastrointestinal_tract_(site_indeterminate)),1(pituitary),15(skin),36(lung),21(cervix),7(thyroid),40(upper_aerodigestive_tract),346(large_intestine),11(central_nervous_system),1(biliary_tract),38(endometrium)	A
chr3	178922274	178922274	C	A	intronic	PIK3CA	PI3K signaling	NA	NA	NA	NA	0.669727	0.55	rs2699896	NA	NA	NA	NA	NA	NA	NA	NA	NA	NA	NA	NA	NA	NA	NA	NA	NA	A
chr3	178921553	178921553	T	A	exonic	PIK3CA	PI3K signaling	nonsynonymous SNV	PIK3CA:NM_006218:exon5:c.T1035A:p.N345K	Score=577;Name=lod=294	NA	NA	NA	rs121913284	0.7	0.09	1	D	0.997	D	0	D	0.999093	D	2.175	medium	1.54	3.03	0.441	9.7159	ID=COSM132748,COSM754;OCCURENCE=1(salivary_gland),26(breast),1(stomach),1(prostate),1(lung),4(large_intestine),3(central_nervous_system),3(endometrium)	A
chr3	178917005	178917005	A	G	intronic	PIK3CA	PI3K signaling	NA	NA	NA	NA	0.259458	0.22	rs3729674	NA	NA	NA	NA	NA	NA	NA	NA	NA	NA	NA	NA	NA	NA	NA	NA	NA	G
chr3	178916924	178916924	C	T	exonic	PIK3CA	PI3K signaling	nonsynonymous SNV	PIK3CA:NM_006218:exon2:c.C311T:p.P104L	Score=799;Name=lod=2354	NA	NA	NA	NA	0.12	.	0.996	D	0.951	D	0	D	0.999659	D	1.78	low	0.82	5.52	2.584	19.4272	ID=COSM163485,COSM1484857;OCCURENCE=1(breast),1(NS)	T
chr3	10183876	10183876	G	C	intronic	VHL	Genome integrity	NA	NA	Score=541;Name=lod=210	NA	NA	0.01	rs61758376	NA	NA	NA	NA	NA	NA	NA	NA	NA	NA	NA	NA	NA	NA	NA	NA	NA	C
chr2	47707835	47707835	G	A	exonic	MSH2	Genome integrity	nonsynonymous SNV	MSH2:NM_000251:exon15:c.G2459A:p.G820D,MSH2:NM_001258281:exon16:c.G2261A:p.G754D	Score=558;Name=lod=247	NA	NA	NA	NA	0	.	1	D	1	D	0	D	1	D	4.12	high	-1.89	5.49	2.592	19.3879	NA	A
chr2	47705625	47705625	G	A	exonic	MSH2	Genome integrity	nonsynonymous SNV	MSH2:NM_000251:exon14:c.G2425A:p.E809K,MSH2:NM_001258281:exon15:c.G2227A:p.E743K	Score=507;Name=lod=153	NA	NA	0.0005	rs202145681	0.71	0.65	0.015	B	0.026	B	0.009493	N	0.30912	N	0.605	neutral	-1.65	4.42	1.23	14.3334	NA	A
chr2	47703500	47703500	T	C	intronic	MSH2	Genome integrity	NA	NA	NA	NA	0.072582	0.13	rs2303428	NA	NA	NA	NA	NA	NA	NA	NA	NA	NA	NA	NA	NA	NA	NA	NA	ID=COSM133154;OCCURENCE=1(breast),1(stomach)	C
chr2	47656972	47656972	C	T	exonic	MSH2	Genome integrity	nonsynonymous SNV	MSH2:NM_000251:exon7:c.C1168T:p.L390F,MSH2:NM_001258281:exon8:c.C970T:p.L324F	Score=590;Name=lod=334	NA	7.7e-05	0.0046	rs17224367	0.02	0.01	0.372	B	0.405	B	0.000934	D	0.999998	D	2.325	medium	-2.86	4.62	2.687	7.7746	NA	T
chr2	47637248	47637248	C	G	exonic	MSH2	Genome integrity	nonsynonymous SNV	MSH2:NM_000251:exon3:c.C382G:p.L128V,MSH2:NM_001258281:exon4:c.C184G:p.L62V	Score=587;Name=lod=325	NA	0.000308	NA	rs145649774	0	0	0.537	P	0.579	P	4e-06	D	0.999494	D	2.785	medium	-2.46	5.73	2.707	15.5119	NA	G
chr2	47630550	47630550	C	G	intronic	MSH2	Genome integrity	NA	NA	NA	NA	0.475875	0.62	rs2303426	NA	NA	NA	NA	NA	NA	NA	NA	NA	NA	NA	NA	NA	NA	NA	NA	NA	G
chr22	30069594	30069594	G	A	intronic	NF2	MAPK signaling	NA	NA	NA	NA	NA	0.0014	rs183932579	NA	NA	NA	NA	NA	NA	NA	NA	NA	NA	NA	NA	NA	NA	NA	NA	NA	A
chr22	30069350	30069350	T	G	exonic	NF2	MAPK signaling	synonymous SNV	NF2:NM_181830:exon10:c.T966G:p.A322A,NF2:NM_181831:exon10:c.T966G:p.A322A,NF2:NM_181828:exon11:c.T1089G:p.A363A,NF2:NM_181829:exon11:c.T1092G:p.A364A,NF2:NM_000268:exon12:c.T1215G:p.A405A,NF2:NM_016418:exon12:c.T1215G:p.A405A,NF2:NM_181825:exon12:c.T1215G:p.A405A,NF2:NM_181832:exon12:c.T1215G:p.A405A	NA	NA	NA	NA	NA	NA	NA	NA	NA	NA	NA	NA	NA	NA	NA	NA	NA	NA	NA	NA	NA	NA	G
chr22	30067928	30067928	C	T	exonic	NF2	MAPK signaling	synonymous SNV	NF2:NM_181830:exon9:c.C864T:p.N288N,NF2:NM_181831:exon9:c.C864T:p.N288N,NF2:NM_181828:exon10:c.C987T:p.N329N,NF2:NM_181829:exon10:c.C990T:p.N330N,NF2:NM_000268:exon11:c.C1113T:p.N371N,NF2:NM_016418:exon11:c.C1113T:p.N371N,NF2:NM_181825:exon11:c.C1113T:p.N371N,NF2:NM_181832:exon11:c.C1113T:p.N371N	Score=452;Name=lod=92	NA	7.7e-05	0.01	rs142459414	NA	NA	NA	NA	NA	NA	NA	NA	NA	NA	NA	NA	NA	NA	NA	NA	ID=COSM22334;OCCURENCE=2(meninges)	T
chr22	30067776	30067776	C	A	intronic	NF2	MAPK signaling	NA	NA	NA	NA	NA	0.0005	rs201079878	NA	NA	NA	NA	NA	NA	NA	NA	NA	NA	NA	NA	NA	NA	NA	NA	NA	A
chr22	30050657	30050657	C	T	exonic	NF2	MAPK signaling	synonymous SNV	NF2:NM_181830:exon3:c.C210T:p.Y70Y,NF2:NM_181831:exon3:c.C210T:p.Y70Y,NF2:NM_181828:exon4:c.C333T:p.Y111Y,NF2:NM_181829:exon4:c.C336T:p.Y112Y,NF2:NM_000268:exon5:c.C459T:p.Y153Y,NF2:NM_016418:exon5:c.C459T:p.Y153Y,NF2:NM_181825:exon5:c.C459T:p.Y153Y,NF2:NM_181832:exon5:c.C459T:p.Y153Y	Score=624;Name=lod=460	NA	7.7e-05	NA	rs142972020	NA	NA	NA	NA	NA	NA	NA	NA	NA	NA	NA	NA	NA	NA	NA	NA	NA	T
chr22	24176375	24176375	A	G	UTR3	SMARCB1	Hedgehog signaling	NA	NA	NA	NA	NA	NA	NA	NA	NA	NA	NA	NA	NA	NA	NA	NA	NA	NA	NA	NA	NA	NA	NA	NA	G
chr2	212578379	212578393	TAAAAAAAAAAAAAA	TAAAAAAAAAAAA	intronic	ERBB4	RTK signaling	NA	NA	NA	NA	NA	NA	NA	NA	NA	NA	NA	NA	NA	NA	NA	NA	NA	NA	NA	NA	NA	NA	NA	NA	TAAAAAAAAAAAAA,TAAAAAAAAAAAA,TAAAAAAAAAAA
chr21	36259149	36259149	G	T	exonic	RUNX1	Genome integrity	synonymous SNV	RUNX1:NM_001001890:exon1:c.C261A:p.I87I,RUNX1:NM_001122607:exon1:c.C261A:p.I87I,RUNX1:NM_001754:exon4:c.C342A:p.I114I	Score=767;Name=lod=1751	NA	NA	0.0009	rs201747706	NA	NA	NA	NA	NA	NA	NA	NA	NA	NA	NA	NA	NA	NA	NA	NA	ID=COSM24751;OCCURENCE=5(haematopoietic_and_lymphoid_tissue)	T
chr21	36231832	36231832	C	A	exonic	RUNX1	Genome integrity	synonymous SNV	RUNX1:NM_001001890:exon3:c.G471T:p.P157P,RUNX1:NM_001122607:exon3:c.G471T:p.P157P,RUNX1:NM_001754:exon6:c.G552T:p.P184P	NA	NA	NA	NA	NA	NA	NA	NA	NA	NA	NA	NA	NA	NA	NA	NA	NA	NA	NA	NA	NA	ID=COSM24725;OCCURENCE=1(haematopoietic_and_lymphoid_tissue)	A
chr21	36231807	36231807	T	A	exonic	RUNX1	Genome integrity	nonsynonymous SNV	RUNX1:NM_001001890:exon3:c.A496T:p.I166F,RUNX1:NM_001122607:exon3:c.A496T:p.I166F,RUNX1:NM_001754:exon6:c.A577T:p.I193F	Score=610;Name=lod=402	NA	NA	NA	NA	0	0	1	D	0.998	D	0	D	0.999994	D	3.195	medium	-6.22	5.12	1.926	12.8933	NA	A
chr21	36206722	36206722	G	A	exonic	RUNX1	Genome integrity	stopgain SNV	RUNX1:NM_001001890:exon4:c.C709T:p.Q237X,RUNX1:NM_001122607:exon4:c.C709T:p.Q237X,RUNX1:NM_001754:exon7:c.C790T:p.Q264X	Score=706;Name=lod=990	NA	NA	NA	NA	0.03	0.05	.	.	.	.	0	D	1	A	.	.	.	5.08	2.367	18.4907	NA	A
chr21	36164870	36164870	C	A	exonic	RUNX1	Genome integrity	nonsynonymous SNV	RUNX1:NM_001001890:exon6:c.G924T:p.Q308H,RUNX1:NM_001754:exon9:c.G1005T:p.Q335H	Score=470;Name=lod=108	NA	NA	0.0005	rs80314254	0.01	0.02	0.979	D	0.632	P	0.256858	N	0.108043	N	1.83	low	-5.61	3.06	1.211	4.4333	NA	A
chr21	36164685	36164685	T	C	exonic	RUNX1	Genome integrity	nonsynonymous SNV	RUNX1:NM_001001890:exon6:c.A1109G:p.Q370R,RUNX1:NM_001754:exon9:c.A1190G:p.Q397R	Score=455;Name=lod=94	NA	NA	NA	NA	0	0.03	0.985	D	0.982	D	0.000119	D	0.979445	D	2.22	medium	1.33	5.08	1.912	14.5027	ID=COSM26028;OCCURENCE=1(haematopoietic_and_lymphoid_tissue)	C
chr21	36164647	36164655	AGGCGCCGT	A	exonic	RUNX1	Genome integrity	frameshift substitution	RUNX1:NM_001001890:exon6:c.1139_1147T,RUNX1:NM_001754:exon9:c.1220_1228T	Score=641;Name=lod=539	NA	NA	NA	NA	NA	NA	NA	NA	NA	NA	NA	NA	NA	NA	NA	NA	NA	NA	NA	NA	NA	A
chr21	36164520	36164520	A	C	exonic	RUNX1	Genome integrity	nonsynonymous SNV	RUNX1:NM_001001890:exon6:c.T1274G:p.V425G,RUNX1:NM_001754:exon9:c.T1355G:p.V452G	Score=648;Name=lod=574	NA	NA	NA	NA	0.83	1	0.004	B	0.004	B	0.00139	N	0.954502	D	-0.66	neutral	1.77	-3.7	-0.683	6.2109	NA	C
chr21	36164486	36164486	G	C	exonic	RUNX1	Genome integrity	synonymous SNV	RUNX1:NM_001001890:exon6:c.C1308G:p.P436P,RUNX1:NM_001754:exon9:c.C1389G:p.P463P	Score=648;Name=lod=574	NA	0.030612	0.05	rs61750222	NA	NA	NA	NA	NA	NA	NA	NA	NA	NA	NA	NA	NA	NA	NA	NA	NA	C
chr20	57484393	57484393	A	G	intronic	GNAS	PKA sigmaling	NA	NA	NA	NA	7.7e-05	NA	rs367909148	NA	NA	NA	NA	NA	NA	NA	NA	NA	NA	NA	NA	NA	NA	NA	NA	NA	G
chr19	1223183	1223183	G	C	intronic	STK11	TOR signaling	NA	NA	NA	NA	NA	NA	NA	NA	NA	NA	NA	NA	NA	NA	NA	NA	NA	NA	NA	NA	NA	NA	NA	NA	C
chr19	1223125	1223125	C	G	exonic	STK11	TOR signaling	nonsynonymous SNV	STK11:NM_000455:exon8:c.C1062G:p.F354L	NA	NA	0.003822	0.01	rs59912467	0.41	0.56	0.062	B	0.04	B	0.003767	N	0.504818	D	1.78	low	-0.11	-7.52	-2.087	7.8141	ID=COSM21360;OCCURENCE=1(breast),25(lung),1(large_intestine)	G
chr19	1222012	1222012	G	C	intronic	STK11	TOR signaling	NA	NA	NA	NA	0.138047	0.2	rs2075607	NA	NA	NA	NA	NA	NA	NA	NA	NA	NA	NA	NA	NA	NA	NA	NA	NA	C
chr19	1221212	1221212	C	G	exonic	STK11	TOR signaling	synonymous SNV	STK11:NM_000455:exon6:c.C735G:p.L245L	Score=516;Name=lod=167	NA	NA	NA	NA	NA	NA	NA	NA	NA	NA	NA	NA	NA	NA	NA	NA	NA	NA	NA	NA	NA	G
chr19	1220736	1220736	G	A	intronic	STK11	TOR signaling	NA	NA	NA	NA	8.1e-05	NA	rs375315233	NA	NA	NA	NA	NA	NA	NA	NA	NA	NA	NA	NA	NA	NA	NA	NA	NA	A
chr19	1220321	1220321	T	C	intronic	STK11	TOR signaling	NA	NA	NA	NA	0.26841	0.35	rs2075606	NA	NA	NA	NA	NA	NA	NA	NA	NA	NA	NA	NA	NA	NA	NA	NA	NA	C
chr19	1219443	1219458	GCGGGGGCCGGGGGCC	GCGGGGGCCGGGGGCCGGGGGCC	intronic	STK11	TOR signaling	NA	NA	NA	NA	NA	NA	NA	NA	NA	NA	NA	NA	NA	NA	NA	NA	NA	NA	NA	NA	NA	NA	NA	NA	GCGGGGGCCGGGGGCCGGGGGCC
chr19	1207238	1207238	G	T	intronic	STK11	TOR signaling	NA	NA	NA	NA	0.229514	0.36	rs3764640	NA	NA	NA	NA	NA	NA	NA	NA	NA	NA	NA	NA	NA	NA	NA	NA	NA	T
chr19	1207173	1207173	G	A	exonic	STK11	TOR signaling	synonymous SNV	STK11:NM_000455:exon1:c.G261A:p.R87R	Score=570;Name=lod=276	NA	NA	NA	NA	NA	NA	NA	NA	NA	NA	NA	NA	NA	NA	NA	NA	NA	NA	NA	NA	NA	A
chr18	48586311	48586311	C	T	intronic	SMAD4	TGF-b signaling	NA	NA	NA	NA	NA	NA	NA	NA	NA	NA	NA	NA	NA	NA	NA	NA	NA	NA	NA	NA	NA	NA	NA	NA	T
chr18	48584863	48584863	T	G	intronic	SMAD4	TGF-b signaling	NA	NA	Score=251;Name=lod=14	NA	NA	NA	NA	NA	NA	NA	NA	NA	NA	NA	NA	NA	NA	NA	NA	NA	NA	NA	NA	NA	G
chr18	48584855	48584871	ATTTTTTTTTTTTTTTT	ATTTTTTTTTTTTTTTTTT	intronic	SMAD4	TGF-b signaling	NA	NA	Score=251;Name=lod=14	NA	NA	NA	NA	NA	NA	NA	NA	NA	NA	NA	NA	NA	NA	NA	NA	NA	NA	NA	NA	NA	ATTTTTTTTTTTTTTTTT,ATTTTTTTTTTTTTTTTTT,ATTTTTTTTTTTTTTT,ATTTTTTTTTTTTTTTTTTT
chr18	48581260	48581260	T	C	exonic	SMAD4	TGF-b signaling	synonymous SNV	SMAD4:NM_005359:exon5:c.T564C:p.N188N	Score=575;Name=lod=289	NA	NA	NA	NA	NA	NA	NA	NA	NA	NA	NA	NA	NA	NA	NA	NA	NA	NA	NA	NA	NA	C
chr17	7579825	7579825	A	G	UTR5	TP53	Genome integrity	NA	NA	NA	NA	NA	0.0005	rs184743157	NA	NA	NA	NA	NA	NA	NA	NA	NA	NA	NA	NA	NA	NA	NA	NA	NA	G
chr17	7579801	7579801	G	C	UTR5	TP53	Genome integrity	NA	NA	NA	NA	0.666949	0.64	rs1642785	NA	NA	NA	NA	NA	NA	NA	NA	NA	NA	NA	NA	NA	NA	NA	NA	NA	C
chr17	7579533	7579533	G	A	exonic	TP53	Genome integrity	stopgain SNV	TP53:NM_001126118:exon3:c.C37T:p.Q13X,TP53:NM_000546:exon4:c.C154T:p.Q52X,TP53:NM_001126112:exon4:c.C154T:p.Q52X,TP53:NM_001126113:exon4:c.C154T:p.Q52X,TP53:NM_001126114:exon4:c.C154T:p.Q52X,TP53:NM_001276695:exon4:c.C37T:p.Q13X,TP53:NM_001276696:exon4:c.C37T:p.Q13X,TP53:NM_001276760:exon4:c.C37T:p.Q13X,TP53:NM_001276761:exon4:c.C37T:p.Q13X	NA	NA	NA	NA	NA	0.31	0.33	.	.	.	.	0.077219	N	1	A	.	.	.	-3.61	-0.824	7.1769	ID=COSM99949,COSM44041,COSM99948;OCCURENCE=2(haematopoietic_and_lymphoid_tissue),1(urinary_tract),1(prostate),1(lung),2(upper_aerodigestive_tract)	A
chr17	7579472	7579472	G	C	exonic	TP53	Genome integrity	nonsynonymous SNV	TP53:NM_001126118:exon3:c.C98G:p.P33R,TP53:NM_000546:exon4:c.C215G:p.P72R,TP53:NM_001126112:exon4:c.C215G:p.P72R,TP53:NM_001126113:exon4:c.C215G:p.P72R,TP53:NM_001126114:exon4:c.C215G:p.P72R,TP53:NM_001276695:exon4:c.C98G:p.P33R,TP53:NM_001276696:exon4:c.C98G:p.P33R,TP53:NM_001276760:exon4:c.C98G:p.P33R,TP53:NM_001276761:exon4:c.C98G:p.P33R	NA	NA	0.630037	0.6	rs1042522	0.26	0.17	0.745	P	0.372	B	0.370853	U	0.038498	P	0	neutral	-5.55	1.87	1.355	9.7733	ID=COSM250061;OCCURENCE=2(upper_aerodigestive_tract),1(central_nervous_system)	C,T
chr17	7578555	7578555	C	T	splicing	TP53(NM_001126113:exon6:c.376-1G>A,NM_001126112:exon6:c.376-1G>A,NM_000546:exon6:c.376-1G>A,NM_001276695:exon6:c.259-1G>A,NM_001276760:exon6:c.259-1G>A,NM_001276696:exon6:c.259-1G>A,NM_001276761:exon6:c.259-1G>A,NM_001126114:exon6:c.376-1G>A,NM_001126118:exon5:c.259-1G>A)	Genome integrity	NA	NA	Score=401;Name=lod=57	NA	NA	NA	NA	NA	.	.	.	.	.	.	.	.	.	.	.	.	3.9	1.359	11.4246	ID=COSM21572,COSM218536,COSM218538,COSM6900,COSM218537;OCCURENCE=4(ovary),3(breast),1(prostate),1(haematopoietic_and_lymphoid_tissue),1(urinary_tract),4(pancreas),1(upper_aerodigestive_tract),2(liver),2(oesophagus),1(large_intestine)	T
chr17	7578536	7578536	T	A	exonic	TP53	Genome integrity	stopgain SNV	TP53:NM_001126118:exon4:c.A277T:p.K93X,TP53:NM_000546:exon5:c.A394T:p.K132X,TP53:NM_001126112:exon5:c.A394T:p.K132X,TP53:NM_001126113:exon5:c.A394T:p.K132X,TP53:NM_001126114:exon5:c.A394T:p.K132X,TP53:NM_001276695:exon5:c.A277T:p.K93X,TP53:NM_001276696:exon5:c.A277T:p.K93X,TP53:NM_001276760:exon5:c.A277T:p.K93X,TP53:NM_001276761:exon5:c.A277T:p.K93X	Score=529;Name=lod=188	NA	NA	NA	NA	0	1	.	.	.	.	0	D	1	A	.	.	.	5.48	2.206	13.8301	ID=COSM44641;OCCURENCE=1(ovary),1(urinary_tract),1(oesophagus)	A
chr17	7578528	7578528	A	T	exonic	TP53	Genome integrity	nonsynonymous SNV	TP53:NM_001126115:exon1:c.T6A:p.F2L,TP53:NM_001126116:exon1:c.T6A:p.F2L,TP53:NM_001126117:exon1:c.T6A:p.F2L,TP53:NM_001126118:exon4:c.T285A:p.F95L,TP53:NM_000546:exon5:c.T402A:p.F134L,TP53:NM_001126112:exon5:c.T402A:p.F134L,TP53:NM_001126113:exon5:c.T402A:p.F134L,TP53:NM_001126114:exon5:c.T402A:p.F134L,TP53:NM_001276695:exon5:c.T285A:p.F95L,TP53:NM_001276696:exon5:c.T285A:p.F95L,TP53:NM_001276760…	Score=529;Name=lod=188	NA	NA	NA	NA	0	0	1	D	0.996	D	1e-06	D	0.999986	D	2.645	medium	-6.82	-2.25	-0.326	15.012	ID=COSM45167;OCCURENCE=1(breast)	T
chr17	7578507	7578507	G	C	exonic	TP53	Genome integrity	nonsynonymous SNV	TP53:NM_001126115:exon1:c.C27G:p.C9W,TP53:NM_001126116:exon1:c.C27G:p.C9W,TP53:NM_001126117:exon1:c.C27G:p.C9W,TP53:NM_001126118:exon4:c.C306G:p.C102W,TP53:NM_000546:exon5:c.C423G:p.C141W,TP53:NM_001126112:exon5:c.C423G:p.C141W,TP53:NM_001126113:exon5:c.C423G:p.C141W,TP53:NM_001126114:exon5:c.C423G:p.C141W,TP53:NM_001276695:exon5:c.C306G:p.C102W,TP53:NM_001276696:exon5:c.C306G:p.C102W,TP53:NM_001…	Score=529;Name=lod=188	NA	NA	NA	NA	0	0	1	D	1	D	0	D	0.99999	D	3.105	medium	-6.73	2.07	0.236	8.3736	ID=COSM707866,COSM707867,COSM707865,COSM44204,COSM707864;OCCURENCE=3(ovary),1(breast),1(haematopoietic_and_lymphoid_tissue),1(kidney),2(liver),2(lung),1(upper_aerodigestive_tract),1(large_intestine)	C
chr17	7578406	7578406	C	T	exonic	TP53	Genome integrity	nonsynonymous SNV	TP53:NM_001126115:exon1:c.G128A:p.R43H,TP53:NM_001126116:exon1:c.G128A:p.R43H,TP53:NM_001126117:exon1:c.G128A:p.R43H,TP53:NM_001276697:exon1:c.G47A:p.R16H,TP53:NM_001276698:exon1:c.G47A:p.R16H,TP53:NM_001276699:exon1:c.G47A:p.R16H,TP53:NM_001126118:exon4:c.G407A:p.R136H,TP53:NM_000546:exon5:c.G524A:p.R175H,TP53:NM_001126112:exon5:c.G524A:p.R175H,TP53:NM_001126113:exon5:c.G524A:p.R175H,TP53:NM_001…	Score=472;Name=lod=110	NA	NA	NA	rs28934578	0	0	1	D	0.999	D	8e-06	D	0.999998	D	3.345	medium	-7.33	5.41	2.702	17.0767	ID=COSM10648,COSM99022,COSM1640851,COSM99024,COSM99023,COSM99914;OCCURENCE=2(salivary_gland),2(vulva),56(ovary),3(bone),80(breast),1(penis),35(haematopoietic_and_lymphoid_tissue),62(stomach),1(soft_tissue),4(kidney),24(urinary_tract),8(pancreas),9(liver),77(oesophagus),1(adrenal_gland),3(skin),4(prostate),18(lung),4(cervix),46(upper_aerodigestive_tract),300(large_intestine),63(central_nervous_sys…	T
chr17	7578403	7578403	C	T	exonic	TP53	Genome integrity	nonsynonymous SNV	TP53:NM_001126115:exon1:c.G131A:p.C44Y,TP53:NM_001126116:exon1:c.G131A:p.C44Y,TP53:NM_001126117:exon1:c.G131A:p.C44Y,TP53:NM_001276697:exon1:c.G50A:p.C17Y,TP53:NM_001276698:exon1:c.G50A:p.C17Y,TP53:NM_001276699:exon1:c.G50A:p.C17Y,TP53:NM_001126118:exon4:c.G410A:p.C137Y,TP53:NM_000546:exon5:c.G527A:p.C176Y,TP53:NM_001126112:exon5:c.G527A:p.C176Y,TP53:NM_001126113:exon5:c.G527A:p.C176Y,TP53:NM_001…	Score=472;Name=lod=110	NA	NA	NA	NA	0	0	1	D	0.999	D	0	D	1	D	3.36	medium	-10.39	4.61	1.472	13.8336	ID=COSM10687,COSM99670,COSM99669,COSM99671,COSM1649384,COSM99672;OCCURENCE=6(ovary),1(bone),4(breast),1(stomach),7(haematopoietic_and_lymphoid_tissue),1(urinary_tract),1(pancreas),6(liver),3(oesophagus),1(skin),10(lung),4(upper_aerodigestive_tract),13(large_intestine),5(central_nervous_system),1(biliary_tract)	T
chr17	7578383	7578408	AGCAGCGCTCATGGTGGGGGCAGCGC	AGCAGCGC	exonic	TP53	Genome integrity	nonframeshift substitution	TP53:NM_001126115:exon1:c.126_151GCGCTGCT,TP53:NM_001126116:exon1:c.126_151GCGCTGCT,TP53:NM_001126117:exon1:c.126_151GCGCTGCT,TP53:NM_001276697:exon1:c.45_70GCGCTGCT,TP53:NM_001276698:exon1:c.45_70GCGCTGCT,TP53:NM_001276699:exon1:c.45_70GCGCTGCT,TP53:NM_001126118:exon4:c.405_430GCGCTGCT,TP53:NM_000546:exon5:c.522_547GCGCTGCT,TP53:NM_001126112:exon5:c.522_547GCGCTGCT,TP53:NM_001126113:exon5:c.522_…	Score=472;Name=lod=110	NA	NA	NA	NA	NA	NA	NA	NA	NA	NA	NA	NA	NA	NA	NA	NA	NA	NA	NA	NA	NA	AGCAGCGC
chr17	7578347	7578347	G	A	intronic	TP53	Genome integrity	NA	NA	NA	NA	7.7e-05	NA	rs56181208	NA	NA	NA	NA	NA	NA	NA	NA	NA	NA	NA	NA	NA	NA	NA	NA	ID=COSM44739;OCCURENCE=1(large_intestine)	A
chr17	7578212	7578212	G	A	exonic	TP53	Genome integrity	stopgain SNV	TP53:NM_001126115:exon2:c.C241T:p.R81X,TP53:NM_001126116:exon2:c.C241T:p.R81X,TP53:NM_001126117:exon2:c.C241T:p.R81X,TP53:NM_001276697:exon2:c.C160T:p.R54X,TP53:NM_001276698:exon2:c.C160T:p.R54X,TP53:NM_001276699:exon2:c.C160T:p.R54X,TP53:NM_001126118:exon5:c.C520T:p.R174X,TP53:NM_000546:exon6:c.C637T:p.R213X,TP53:NM_001126112:exon6:c.C637T:p.R213X,TP53:NM_001126113:exon6:c.C637T:p.R213X,TP53:NM_…	Score=445;Name=lod=86	NA	NA	NA	NA	1	1	.	.	.	.	3e-06	D	1	A	.	.	.	3.25	0.702	12.7263	ID=COSM99618,COSM1638393,COSM10654,COSM99617,COSM99616,COSM99615;OCCURENCE=9(ovary),1(bone),31(breast),2(NS),8(haematopoietic_and_lymphoid_tissue),15(stomach),1(kidney),3(soft_tissue),8(urinary_tract),2(pancreas),4(liver),23(oesophagus),15(skin),3(prostate),13(lung),1(thyroid),14(upper_aerodigestive_tract),60(large_intestine),11(central_nervous_system),3(biliary_tract),6(endometrium)	A
chr17	7578190	7578190	T	C	exonic	TP53	Genome integrity	nonsynonymous SNV	TP53:NM_001126115:exon2:c.A263G:p.Y88C,TP53:NM_001126116:exon2:c.A263G:p.Y88C,TP53:NM_001126117:exon2:c.A263G:p.Y88C,TP53:NM_001276697:exon2:c.A182G:p.Y61C,TP53:NM_001276698:exon2:c.A182G:p.Y61C,TP53:NM_001276699:exon2:c.A182G:p.Y61C,TP53:NM_001126118:exon5:c.A542G:p.Y181C,TP53:NM_000546:exon6:c.A659G:p.Y220C,TP53:NM_001126112:exon6:c.A659G:p.Y220C,TP53:NM_001126113:exon6:c.A659G:p.Y220C,TP53:NM_…	Score=445;Name=lod=86	NA	NA	NA	NA	0	0	1	D	1	D	0	D	0.999995	D	3.02	medium	-6.85	5.28	2.128	13.4753	ID=COSM99720,COSM99718,COSM99719,COSM10758,COSM1644277;OCCURENCE=40(ovary),1(bone),28(breast),12(stomach),12(haematopoietic_and_lymphoid_tissue),7(soft_tissue),15(urinary_tract),3(pancreas),1(peritoneum),7(liver),18(oesophagus),1(prostate),27(lung),23(upper_aerodigestive_tract),17(large_intestine),16(central_nervous_system),1(small_intestine),1(biliary_tract),2(endometrium)	C
chr17	7578188	7578188	C	A	exonic	TP53	Genome integrity	stopgain SNV	TP53:NM_001126115:exon2:c.G265T:p.E89X,TP53:NM_001126116:exon2:c.G265T:p.E89X,TP53:NM_001126117:exon2:c.G265T:p.E89X,TP53:NM_001276697:exon2:c.G184T:p.E62X,TP53:NM_001276698:exon2:c.G184T:p.E62X,TP53:NM_001276699:exon2:c.G184T:p.E62X,TP53:NM_001126118:exon5:c.G544T:p.E182X,TP53:NM_000546:exon6:c.G661T:p.E221X,TP53:NM_001126112:exon6:c.G661T:p.E221X,TP53:NM_001126113:exon6:c.G661T:p.E221X,TP53:NM_…	Score=445;Name=lod=86	NA	NA	NA	NA	0	0	.	.	.	.	0	D	1	A	.	.	.	4.31	1.364	12.2235	ID=COSM126983,COSM126984,COSM44817,COSM1646845,COSM126982;OCCURENCE=1(ovary),1(breast),1(urinary_tract),1(liver),1(lung),3(upper_aerodigestive_tract),1(large_intestine),1(central_nervous_system)	A
chr17	7577557	7577557	A	T	exonic	TP53	Genome integrity	nonsynonymous SNV	TP53:NM_001126115:exon3:c.T328A:p.C110S,TP53:NM_001126116:exon3:c.T328A:p.C110S,TP53:NM_001126117:exon3:c.T328A:p.C110S,TP53:NM_001276697:exon3:c.T247A:p.C83S,TP53:NM_001276698:exon3:c.T247A:p.C83S,TP53:NM_001276699:exon3:c.T247A:p.C83S,TP53:NM_001126118:exon6:c.T607A:p.C203S,TP53:NM_000546:exon7:c.T724A:p.C242S,TP53:NM_001126112:exon7:c.T724A:p.C242S,TP53:NM_001126113:exon7:c.T724A:p.C242S,TP53:…	Score=536;Name=lod=201	NA	NA	NA	NA	0	0	1	D	1	D	0	D	1	D	3.345	medium	-7.75	4.62	2.074	12.3101	ID=COSM342679,COSM342678,COSM44935,COSM342677;OCCURENCE=1(ovary),3(breast),1(liver),3(lung),1(upper_aerodigestive_tract),1(large_intestine),1(central_nervous_system)	T
chr17	7577539	7577539	G	A	exonic	TP53	Genome integrity	nonsynonymous SNV	TP53:NM_001126115:exon3:c.C346T:p.R116W,TP53:NM_001126116:exon3:c.C346T:p.R116W,TP53:NM_001126117:exon3:c.C346T:p.R116W,TP53:NM_001276697:exon3:c.C265T:p.R89W,TP53:NM_001276698:exon3:c.C265T:p.R89W,TP53:NM_001276699:exon3:c.C265T:p.R89W,TP53:NM_001126118:exon6:c.C625T:p.R209W,TP53:NM_000546:exon7:c.C742T:p.R248W,TP53:NM_001126112:exon7:c.C742T:p.R248W,TP53:NM_001126113:exon7:c.C742T:p.R248W,TP53:…	Score=520;Name=lod=173	NA	NA	NA	rs121912651	0	0	1	D	1	D	0	D	1	D	3.315	medium	-7.11	2.56	0.644	7.568	ID=COSM120006,COSM120005,COSM1640831,COSM10656,COSM120007;OCCURENCE=1(pleura),1(vulva),31(ovary),1(bone),57(breast),1(penis),1(NS),28(stomach),27(haematopoietic_and_lymphoid_tissue),4(soft_tissue),21(urinary_tract),2(kidney),9(pancreas),4(liver),44(oesophagus),26(skin),3(prostate),19(lung),3(thyroid),1(cervix),19(upper_aerodigestive_tract),136(large_intestine),29(central_nervous_system),9(biliary…	A
chr17	7577538	7577538	C	T	exonic	TP53	Genome integrity	nonsynonymous SNV	TP53:NM_001126115:exon3:c.G347A:p.R116Q,TP53:NM_001126116:exon3:c.G347A:p.R116Q,TP53:NM_001126117:exon3:c.G347A:p.R116Q,TP53:NM_001276697:exon3:c.G266A:p.R89Q,TP53:NM_001276698:exon3:c.G266A:p.R89Q,TP53:NM_001276699:exon3:c.G266A:p.R89Q,TP53:NM_001126118:exon6:c.G626A:p.R209Q,TP53:NM_000546:exon7:c.G743A:p.R248Q,TP53:NM_001126112:exon7:c.G743A:p.R248Q,TP53:NM_001126113:exon7:c.G743A:p.R248Q,TP53:…	Score=520;Name=lod=173	NA	7.7e-05	NA	rs11540652	0.01	0.01	1	D	0.999	D	0	D	1	D	2.97	medium	-7.05	3.65	1.305	10.6687	ID=COSM99602,COSM99021,COSM99020,COSM1640830,COSM10662;OCCURENCE=1(pleura),3(vulva),29(ovary),4(bone),72(breast),2(NS),37(stomach),55(haematopoietic_and_lymphoid_tissue),2(kidney),35(urinary_tract),9(pancreas),1(peritoneum),7(liver),36(oesophagus),1(pituitary),1(adrenal_gland),11(skin),5(prostate),18(lung),3(cervix),2(thyroid),32(upper_aerodigestive_tract),149(large_intestine),36(central_nervous_…	T
chr17	7577517	7577517	A	T	exonic	TP53	Genome integrity	nonsynonymous SNV	TP53:NM_001126115:exon3:c.T368A:p.I123N,TP53:NM_001126116:exon3:c.T368A:p.I123N,TP53:NM_001126117:exon3:c.T368A:p.I123N,TP53:NM_001276697:exon3:c.T287A:p.I96N,TP53:NM_001276698:exon3:c.T287A:p.I96N,TP53:NM_001276699:exon3:c.T287A:p.I96N,TP53:NM_001126118:exon6:c.T647A:p.I216N,TP53:NM_000546:exon7:c.T764A:p.I255N,TP53:NM_001126112:exon7:c.T764A:p.I255N,TP53:NM_001126113:exon7:c.T764A:p.I255N,TP53:…	Score=520;Name=lod=173	NA	NA	NA	NA	0	0	1	D	0.999	D	4e-06	D	0.999991	D	2.6	medium	-6.67	4.62	2.074	12.3101	ID=COSM11244;OCCURENCE=2(breast),1(haematopoietic_and_lymphoid_tissue),3(pancreas)	T
chr17	7577429	7577429	C	T	intronic	TP53	Genome integrity	NA	NA	NA	NA	NA	NA	NA	NA	NA	NA	NA	NA	NA	NA	NA	NA	NA	NA	NA	NA	NA	NA	NA	NA	T
chr17	7577427	7577427	G	A	intronic	TP53	Genome integrity	NA	NA	NA	NA	NA	0.16	rs12947788	NA	NA	NA	NA	NA	NA	NA	NA	NA	NA	NA	NA	NA	NA	NA	NA	NA	A
chr17	7577407	7577407	A	C	intronic	TP53	Genome integrity	NA	NA	NA	NA	NA	0.16	rs12951053	NA	NA	NA	NA	NA	NA	NA	NA	NA	NA	NA	NA	NA	NA	NA	NA	NA	C
chr17	7577136	7577136	T	A	exonic	TP53	Genome integrity	nonsynonymous SNV	TP53:NM_001126115:exon4:c.A406T:p.N136Y,TP53:NM_001126116:exon4:c.A406T:p.N136Y,TP53:NM_001126117:exon4:c.A406T:p.N136Y,TP53:NM_001276697:exon4:c.A325T:p.N109Y,TP53:NM_001276698:exon4:c.A325T:p.N109Y,TP53:NM_001276699:exon4:c.A325T:p.N109Y,TP53:NM_001126118:exon7:c.A685T:p.N229Y,TP53:NM_000546:exon8:c.A802T:p.N268Y,TP53:NM_001126112:exon8:c.A802T:p.N268Y,TP53:NM_001126113:exon8:c.A802T:p.N268Y,TP…	NA	NA	NA	NA	NA	0	0	0.996	D	0.983	D	0.160851	N	0.954556	D	1.43	low	-6.44	-4.52	-0.688	2.6577	NA	A
chr17	7577120	7577120	C	T	exonic	TP53	Genome integrity	nonsynonymous SNV	TP53:NM_001126115:exon4:c.G422A:p.R141H,TP53:NM_001126116:exon4:c.G422A:p.R141H,TP53:NM_001126117:exon4:c.G422A:p.R141H,TP53:NM_001276697:exon4:c.G341A:p.R114H,TP53:NM_001276698:exon4:c.G341A:p.R114H,TP53:NM_001276699:exon4:c.G341A:p.R114H,TP53:NM_001126118:exon7:c.G701A:p.R234H,TP53:NM_000546:exon8:c.G818A:p.R273H,TP53:NM_001126112:exon8:c.G818A:p.R273H,TP53:NM_001126113:exon8:c.G818A:p.R273H,TP…	Score=259;Name=lod=15	NA	NA	0.0005	rs28934576	0.01	0.01	1	D	0.989	D	0	D	0.999999	D	2.455	medium	-7.09	4.92	2.556	15.662	ID=COSM1645335,COSM10660,COSM99729;OCCURENCE=1(vulva),49(ovary),4(bone),61(breast),1(NS),4(penis),22(stomach),25(haematopoietic_and_lymphoid_tissue),1(soft_tissue),19(urinary_tract),16(pancreas),4(liver),2(genital_tract),28(oesophagus),8(skin),40(lung),1(cervix),43(upper_aerodigestive_tract),1(thymus),133(large_intestine),38(central_nervous_system),5(biliary_tract),1(fallopian_tube),8(endometrium)	T
chr17	7577105	7577105	G	C	exonic	TP53	Genome integrity	nonsynonymous SNV	TP53:NM_001126115:exon4:c.C437G:p.P146R,TP53:NM_001126116:exon4:c.C437G:p.P146R,TP53:NM_001126117:exon4:c.C437G:p.P146R,TP53:NM_001276697:exon4:c.C356G:p.P119R,TP53:NM_001276698:exon4:c.C356G:p.P119R,TP53:NM_001276699:exon4:c.C356G:p.P119R,TP53:NM_001126118:exon7:c.C716G:p.P239R,TP53:NM_000546:exon8:c.C833G:p.P278R,TP53:NM_001126112:exon8:c.C833G:p.P278R,TP53:NM_001126113:exon8:c.C833G:p.P278R,TP…	Score=481;Name=lod=120	NA	NA	NA	NA	0	0	1	D	1	D	0	D	1	D	3.31	medium	-7.28	4.16	1.392	11.4227	ID=COSM10887,COSM300205,COSM1646811;OCCURENCE=3(ovary),3(breast),2(stomach),3(haematopoietic_and_lymphoid_tissue),4(oesophagus),1(skin),6(lung),1(upper_aerodigestive_tract),5(large_intestine),1(central_nervous_system)	C
chr17	7577098	7577098	T	A	exonic	TP53	Genome integrity	nonsynonymous SNV	TP53:NM_001126115:exon4:c.A444T:p.R148S,TP53:NM_001126116:exon4:c.A444T:p.R148S,TP53:NM_001126117:exon4:c.A444T:p.R148S,TP53:NM_001276697:exon4:c.A363T:p.R121S,TP53:NM_001276698:exon4:c.A363T:p.R121S,TP53:NM_001276699:exon4:c.A363T:p.R121S,TP53:NM_001126118:exon7:c.A723T:p.R241S,TP53:NM_000546:exon8:c.A840T:p.R280S,TP53:NM_001126112:exon8:c.A840T:p.R280S,TP53:NM_001126113:exon8:c.A840T:p.R280S,TP…	Score=481;Name=lod=120	NA	NA	NA	NA	0	0	1	D	1	D	0	D	1	D	3.33	medium	-7.06	2.88	0.415	6.3042	ID=COSM44171;OCCURENCE=1(ovary),1(haematopoietic_and_lymphoid_tissue),4(urinary_tract),2(liver),1(oesophagus),2(upper_aerodigestive_tract)	A
chr17	7577079	7577079	C	A	exonic	TP53	Genome integrity	stopgain SNV	TP53:NM_001126115:exon4:c.G463T:p.E155X,TP53:NM_001126116:exon4:c.G463T:p.E155X,TP53:NM_001126117:exon4:c.G463T:p.E155X,TP53:NM_001276697:exon4:c.G382T:p.E128X,TP53:NM_001276698:exon4:c.G382T:p.E128X,TP53:NM_001276699:exon4:c.G382T:p.E128X,TP53:NM_001126118:exon7:c.G742T:p.E248X,TP53:NM_000546:exon8:c.G859T:p.E287X,TP53:NM_001126112:exon8:c.G859T:p.E287X,TP53:NM_001126113:exon8:c.G859T:p.E287X,TP…	Score=419;Name=lod=67	NA	NA	NA	NA	0.04	0.06	.	.	.	.	0.135543	N	1	A	.	.	.	4.15	1.381	11.4307	ID=COSM1646819,COSM44133,COSM214243;OCCURENCE=1(breast),1(urinary_tract),1(pancreas),2(oesophagus),5(lung),2(large_intestine)	A
chr17	7577047	7577047	G	A	exonic	TP53	Genome integrity	synonymous SNV	TP53:NM_001126115:exon4:c.C495T:p.H165H,TP53:NM_001126116:exon4:c.C495T:p.H165H,TP53:NM_001126117:exon4:c.C495T:p.H165H,TP53:NM_001276697:exon4:c.C414T:p.H138H,TP53:NM_001276698:exon4:c.C414T:p.H138H,TP53:NM_001276699:exon4:c.C414T:p.H138H,TP53:NM_001126118:exon7:c.C774T:p.H258H,TP53:NM_000546:exon8:c.C891T:p.H297H,TP53:NM_001126112:exon8:c.C891T:p.H297H,TP53:NM_001126113:exon8:c.C891T:p.H297H,TP…	NA	NA	NA	NA	NA	NA	NA	NA	NA	NA	NA	NA	NA	NA	NA	NA	NA	NA	NA	NA	NA	NA	A
chr17	7576894	7576896	GCT	GT	exonic	TP53	Genome integrity	frameshift substitution	TP53:NM_001126115:exon5:c.554_556AC,TP53:NM_001126116:exon5:c.554_556AC,TP53:NM_001126117:exon5:c.554_556AC,TP53:NM_001276697:exon5:c.473_475AC,TP53:NM_001276698:exon5:c.473_475AC,TP53:NM_001276699:exon5:c.473_475AC,TP53:NM_001126118:exon8:c.833_835AC,TP53:NM_000546:exon9:c.950_952AC,TP53:NM_001126112:exon9:c.950_952AC,TP53:NM_001126113:exon9:c.950_952AC,TP53:NM_001126114:exon9:c.950_952AC,TP53:N…	NA	NA	NA	NA	NA	NA	NA	NA	NA	NA	NA	NA	NA	NA	NA	NA	NA	NA	NA	NA	NA	NA	GT
chr17	41267763	41267763	C	T	exonic	BRCA1	Genome integrity	synonymous SNV	BRCA1:NM_007298:exon2:c.G114A:p.K38K,BRCA1:NM_007294:exon3:c.G114A:p.K38K,BRCA1:NM_007299:exon3:c.G114A:p.K38K,BRCA1:NM_007300:exon3:c.G114A:p.K38K	NA	NA	NA	0.02	rs1800062	NA	NA	NA	NA	NA	NA	NA	NA	NA	NA	NA	NA	NA	NA	NA	NA	NA	T
chr17	41245237	41245237	A	G	exonic	BRCA1	Genome integrity	synonymous SNV	BRCA1:NM_007297:exon9:c.T2170C:p.L724L,BRCA1:NM_007294:exon10:c.T2311C:p.L771L,BRCA1:NM_007300:exon10:c.T2311C:p.L771L	NA	NA	0.277641	0.3	rs16940	NA	NA	NA	NA	NA	NA	NA	NA	NA	NA	NA	NA	NA	NA	NA	NA	NA	G
chr17	41244982	41244982	A	G	exonic	BRCA1	Genome integrity	nonsynonymous SNV	BRCA1:NM_007297:exon9:c.T2425C:p.Y809H,BRCA1:NM_007294:exon10:c.T2566C:p.Y856H,BRCA1:NM_007300:exon10:c.T2566C:p.Y856H	Score=444;Name=lod=85	NA	7.7e-05	0.0037	rs80356892	0.01	0.01	1	D	0.964	D	0.094829	N	0.337605	N	2.755	medium	-3.42	4.05	0.945	10.9059	NA	G
chr17	41244000	41244000	T	C	exonic	BRCA1	Genome integrity	nonsynonymous SNV	BRCA1:NM_007297:exon9:c.A3407G:p.K1136R,BRCA1:NM_007294:exon10:c.A3548G:p.K1183R,BRCA1:NM_007300:exon10:c.A3548G:p.K1183R	NA	NA	0.295248	0.32	rs16942	1	1	0	B	0.002	B	0.15179	N	0	P	-1.085	neutral	-3.2	-2.35	-0.437	7.8272	ID=COSM148277;OCCURENCE=1(stomach)	C
chr17	41201197	41201197	T	G	exonic	BRCA1	Genome integrity	nonsynonymous SNV	BRCA1:NM_007297:exon20:c.A5206C:p.M1736L,BRCA1:NM_007298:exon20:c.A2035C:p.M679L,BRCA1:NM_007294:exon21:c.A5347C:p.M1783L,BRCA1:NM_007300:exon22:c.A5410C:p.M1804L	Score=476;Name=lod=115	NA	NA	NA	rs80357012	0	0.01	0.897	P	0.887	P	0.000301	D	0.19843	N	1.5	low	-4.07	4.45	1.115	7.9496	NA	G
chr17	41201105	41201105	T	A	intronic	BRCA1	Genome integrity	NA	NA	NA	NA	NA	0.0032	rs80358092	NA	NA	NA	NA	NA	NA	NA	NA	NA	NA	NA	NA	NA	NA	NA	NA	NA	A
chr17	37868216	37868216	C	G	exonic	ERBB2	RTK signaling	nonsynonymous SNV	ERBB2:NM_001289937:exon8:c.C937G:p.L313V,ERBB2:NM_004448:exon8:c.C937G:p.L313V,ERBB2:NM_001005862:exon11:c.C847G:p.L283V,ERBB2:NM_001289938:exon11:c.C847G:p.L283V,ERBB2:NM_001289936:exon12:c.C892G:p.L298V	Score=521;Name=lod=175	NA	NA	NA	NA	0.08	0.04	0.878	P	0.635	P	.	.	0.959424	D	1.735	low	0.11	3.8	0.755	8.8326	ID=COSM417561;OCCURENCE=1(urinary_tract)	G
chr17	29677247	29677247	A	G	exonic	NF1	MAPK signaling	synonymous SNV	NF1:NM_000267:exon49:c.A7305G:p.K2435K,NF1:NM_001042492:exon50:c.A7368G:p.K2456K	Score=676;Name=lod=743	NA	NA	0.0009	rs201287021	NA	NA	NA	NA	NA	NA	NA	NA	NA	NA	NA	NA	NA	NA	NA	NA	NA	G
chr17	29676312	29676312	A	G	intronic	NF1	MAPK signaling	NA	NA	NA	NA	NA	0.0023	rs139738168	NA	NA	NA	NA	NA	NA	NA	NA	NA	NA	NA	NA	NA	NA	NA	NA	NA	G
chr17	29654876	29654876	T	A	intronic	NF1	MAPK signaling	NA	NA	NA	NA	0.516223	0.44	rs2285894	NA	NA	NA	NA	NA	NA	NA	NA	NA	NA	NA	NA	NA	NA	NA	NA	NA	A
chr17	29654762	29654762	T	C	exonic	NF1	MAPK signaling	synonymous SNV	NF1:NM_000267:exon37:c.T5451C:p.S1817S,NF1:NM_001042492:exon38:c.T5514C:p.S1838S	Score=601;Name=lod=370	NA	NA	NA	NA	NA	NA	NA	NA	NA	NA	NA	NA	NA	NA	NA	NA	NA	NA	NA	NA	NA	C
chr17	29576098	29576098	C	T	exonic	NF1	MAPK signaling	synonymous SNV	NF1:NM_000267:exon30:c.C4071T:p.F1357F,NF1:NM_001042492:exon30:c.C4071T:p.F1357F	Score=680;Name=lod=776	NA	NA	NA	NA	NA	NA	NA	NA	NA	NA	NA	NA	NA	NA	NA	NA	NA	NA	NA	NA	NA	T
chr17	29557960	29557960	C	T	intronic	NF1	MAPK signaling	NA	NA	NA	Score=0.921974;Name=chr15:21131435	NA	NA	NA	NA	NA	NA	NA	NA	NA	NA	NA	NA	NA	NA	NA	NA	NA	NA	NA	NA	T
chr17	29557953	29557953	G	A	intronic	NF1	MAPK signaling	NA	NA	NA	Score=0.921974;Name=chr15:21131435	NA	NA	rs199652700	NA	NA	NA	NA	NA	NA	NA	NA	NA	NA	NA	NA	NA	NA	NA	NA	NA	A
chr17	29553485	29553485	G	A	exonic	NF1	MAPK signaling	synonymous SNV	NF1:NM_000267:exon18:c.G2034A:p.P678P,NF1:NM_001042492:exon18:c.G2034A:p.P678P	NA	Score=0.921974;Name=chr15:21131435	0.416346	0.47	rs2285892	NA	NA	NA	NA	NA	NA	NA	NA	NA	NA	NA	NA	NA	NA	NA	NA	NA	A
chr17	29553484	29553484	C	T	exonic	NF1	MAPK signaling	nonsynonymous SNV	NF1:NM_000267:exon18:c.C2033T:p.P678L,NF1:NM_001042492:exon18:c.C2033T:p.P678L	Score=352;Name=lod=36	Score=0.921974;Name=chr15:21131435	0.000538	0.0005	rs17881753	0	0.26	0.816	P	0.152	B	5e-06	D	0.153066	N	1.2	low	2.36	4.3	2.679	12.2209	NA	T
chr17	29553483	29553483	C	T	exonic	NF1	MAPK signaling	nonsynonymous SNV	NF1:NM_000267:exon18:c.C2032T:p.P678S,NF1:NM_001042492:exon18:c.C2032T:p.P678S	Score=352;Name=lod=36	Score=0.921974;Name=chr15:21131435	NA	NA	NA	0	0.11	0.288	B	0.144	B	5e-06	D	0.103318	N	0.85	low	2.4	4.3	2.679	16.2334	NA	T
chr17	29552200	29552200	A	G	exonic	NF1	MAPK signaling	nonsynonymous SNV	NF1:NM_000267:exon17:c.A1933G:p.M645V,NF1:NM_001042492:exon17:c.A1933G:p.M645V	Score=431;Name=lod=75	Score=0.918858;Name=chr2:131946613	NA	0.0027	rs146051850	0.41	0.44	0	B	0	B	0.015483	N	0.002243	N	0.345	neutral	2.51	1.75	0.35	5.0652	ID=COSM1581302,COSM1581303;OCCURENCE=4(haematopoietic_and_lymphoid_tissue)	G
chr17	29546175	29546175	T	C	intronic	NF1	MAPK signaling	NA	NA	NA	Score=0.918858;Name=chr2:131946613	0.535983	0.52	rs2905880	NA	NA	NA	NA	NA	NA	NA	NA	NA	NA	NA	NA	NA	NA	NA	NA	NA	C
chr17	29545987	29545994	ATTTTTTT	ATTTTTTTT	intronic	NF1	MAPK signaling	NA	NA	NA	Score=0.918858;Name=chr2:131946613	NA	NA	NA	NA	NA	NA	NA	NA	NA	NA	NA	NA	NA	NA	NA	NA	NA	NA	NA	NA	ATTTTTTTT,ATTTTTTTTT
chr17	29533429	29533429	A	C	intronic	NF1	MAPK signaling	NA	NA	NA	NA	NA	0.0009	rs186695585	NA	NA	NA	NA	NA	NA	NA	NA	NA	NA	NA	NA	NA	NA	NA	NA	NA	C
chr17	29527570	29527570	C	G	exonic	NF1	MAPK signaling	nonsynonymous SNV	NF1:NM_000267:exon9:c.C1019G:p.S340C,NF1:NM_001042492:exon9:c.C1019G:p.S340C,NF1:NM_001128147:exon9:c.C1019G:p.S340C	Score=605;Name=lod=385	Score=0.921353;Name=chr18:14155579	NA	NA	NA	0.01	0.1	0.999	D	0.993	D	0	D	0.708349	D	2.095	medium	1.23	5.39	2.542	19.1503	NA	G
chr17	29496819	29496819	C	T	intronic	NF1	MAPK signaling	NA	NA	Score=251;Name=lod=14	NA	NA	0.53	rs2905807	NA	NA	NA	NA	NA	NA	NA	NA	NA	NA	NA	NA	NA	NA	NA	NA	NA	T
chr17	29490284	29490284	C	G	exonic	NF1	MAPK signaling	synonymous SNV	NF1:NM_000267:exon4:c.C369G:p.T123T,NF1:NM_001042492:exon4:c.C369G:p.T123T,NF1:NM_001128147:exon4:c.C369G:p.T123T	Score=715;Name=lod=1069	NA	NA	0.0018	rs146691765	NA	NA	NA	NA	NA	NA	NA	NA	NA	NA	NA	NA	NA	NA	NA	NA	NA	G
chr17	12013754	12013754	A	T	intronic	MAP2K4	MAPK signaling	NA	NA	NA	NA	NA	NA	NA	NA	NA	NA	NA	NA	NA	NA	NA	NA	NA	NA	NA	NA	NA	NA	NA	NA	T
chr17	12011169	12011169	A	G	exonic	MAP2K4	MAPK signaling	synonymous SNV	MAP2K4:NM_003010:exon5:c.A576G:p.V192V,MAP2K4:NM_001281435:exon6:c.A609G:p.V203V	Score=700;Name=lod=932	NA	7.7e-05	NA	rs374022234	NA	NA	NA	NA	NA	NA	NA	NA	NA	NA	NA	NA	NA	NA	NA	NA	NA	G
chr17	12011143	12011144	TC	T	exonic	MAP2K4	MAPK signaling	frameshift substitution	MAP2K4:NM_003010:exon5:c.550_551T,MAP2K4:NM_001281435:exon6:c.583_584T	Score=700;Name=lod=932	NA	NA	NA	NA	NA	NA	NA	NA	NA	NA	NA	NA	NA	NA	NA	NA	NA	NA	NA	NA	NA	T
chr17	12011141	12011141	C	T	exonic	MAP2K4	MAPK signaling	nonsynonymous SNV	MAP2K4:NM_003010:exon5:c.C548T:p.T183I,MAP2K4:NM_001281435:exon6:c.C581T:p.T194I	Score=700;Name=lod=932	NA	NA	NA	NA	0.14	0.11	0.031	B	0.142	B	0	D	0.999995	D	1.67	low	1.92	5.47	2.562	18.1096	NA	T
chr17	11998847	11998847	C	T	intronic	MAP2K4	MAPK signaling	NA	NA	NA	NA	NA	0.0005	rs199795747	NA	NA	NA	NA	NA	NA	NA	NA	NA	NA	NA	NA	NA	NA	NA	NA	NA	T
chr16	68867342	68867342	C	T	exonic	CDH1	Hippo signaling	synonymous SNV	CDH1:NM_004360:exon16:c.C2589T:p.N863N	NA	NA	0.000385	0.0005	rs115817750	NA	NA	NA	NA	NA	NA	NA	NA	NA	NA	NA	NA	NA	NA	NA	NA	NA	T
chr16	68862165	68862165	C	T	exonic	CDH1	Hippo signaling	synonymous SNV	CDH1:NM_004360:exon14:c.C2253T:p.N751N	NA	NA	0.03755	0.06	rs33964119	NA	NA	NA	NA	NA	NA	NA	NA	NA	NA	NA	NA	NA	NA	NA	NA	ID=COSM20775;OCCURENCE=1(stomach),1(large_intestine)	T
chr16	68857441	68857441	T	C	exonic	CDH1	Hippo signaling	synonymous SNV	CDH1:NM_004360:exon13:c.T2076C:p.A692A	NA	NA	0.716143	0.69	rs1801552	NA	NA	NA	NA	NA	NA	NA	NA	NA	NA	NA	NA	NA	NA	NA	NA	NA	C
chr16	68856080	68856080	C	G	exonic	CDH1	Hippo signaling	nonsynonymous SNV	CDH1:NM_004360:exon12:c.C1888G:p.L630V	Score=329;Name=lod=29	NA	NA	0.0023	rs2276331	0	0	1	D	0.999	D	0.001368	N	0.998208	D	3.175	medium	0.46	3.39	1.421	13.2827	NA	G
chr16	68849514	68849514	G	A	exonic	CDH1	Hippo signaling	nonsynonymous SNV	CDH1:NM_004360:exon10:c.G1417A:p.V473I	Score=295;Name=lod=21	NA	0.000154	NA	rs36087757	0.07	0.05	0.989	D	0.82	P	0.007861	N	0.999591	D	2.39	medium	0.71	2.71	0.355	10.7366	NA	A
chr16	68846047	68846047	A	G	exonic	CDH1	Hippo signaling	nonsynonymous SNV	CDH1:NM_004360:exon8:c.A1018G:p.T340A	NA	NA	NA	0.0005	rs116093741	0.12	0.02	0.001	B	0.003	B	0.688818	N	0.003609	N	0.24	neutral	1.04	-3.7	-0.098	7.0905	ID=COSM19821;OCCURENCE=1(soft_tissue),2(large_intestine)	G
chr16	68844165	68844165	G	A	exonic	CDH1	Hippo signaling	synonymous SNV	CDH1:NM_004360:exon6:c.G753A:p.T251T	NA	NA	7.7e-05	NA	rs371996897	NA	NA	NA	NA	NA	NA	NA	NA	NA	NA	NA	NA	NA	NA	NA	NA	NA	A
chr16	68842668	68842668	G	A	exonic	CDH1	Hippo signaling	nonsynonymous SNV	CDH1:NM_004360:exon5:c.G604A:p.V202I	NA	NA	NA	NA	NA	0.08	0.18	0.142	B	0.074	B	0.800996	N	0.023917	N	1.105	low	1.06	1.44	0.898	11.8471	NA	A
chr16	68835780	68835780	G	A	exonic	CDH1	Hippo signaling	nonsynonymous SNV	CDH1:NM_004360:exon3:c.G371A:p.R124H	NA	NA	NA	0.0005	rs115418995	0.27	0.28	0	B	0	B	0.819282	N	0.015336	N	0	neutral	1.23	-0.538	-0.242	8.6881	NA	A
chr16	68772192	68772192	C	A	intronic	CDH1	Hippo signaling	NA	NA	NA	NA	NA	NA	NA	NA	NA	NA	NA	NA	NA	NA	NA	NA	NA	NA	NA	NA	NA	NA	NA	NA	A
chr16	68771372	68771372	C	T	intronic	CDH1	Hippo signaling	NA	NA	NA	NA	0.860326	0.78	rs3743674	NA	NA	NA	NA	NA	NA	NA	NA	NA	NA	NA	NA	NA	NA	NA	NA	NA	T
chr13	49050826	49050826	G	A	intronic	RB1	Genome integrity	NA	NA	Score=317;Name=lod=26	NA	0.006382	0.0046	rs4151624	NA	NA	NA	NA	NA	NA	NA	NA	NA	NA	NA	NA	NA	NA	NA	NA	NA	A
chr13	49038014	49038028	CCATAACATAACATA	CCATAACATA	intronic	RB1	Genome integrity	NA	NA	NA	NA	NA	NA	NA	NA	NA	NA	NA	NA	NA	NA	NA	NA	NA	NA	NA	NA	NA	NA	NA	NA	CCATAACATA
chr13	48954282	48954293	CTTTTTTTTTTT	CTTTTTTTTTT	intronic	RB1	Genome integrity	NA	NA	NA	NA	NA	NA	NA	NA	NA	NA	NA	NA	NA	NA	NA	NA	NA	NA	NA	NA	NA	NA	NA	NA	CTTTTTTTTTT,CTTTTTTTTT
chr13	48947469	48947469	G	T	intronic	RB1	Genome integrity	NA	NA	NA	NA	NA	0.94	rs185587	NA	NA	NA	NA	NA	NA	NA	NA	NA	NA	NA	NA	NA	NA	NA	NA	NA	T,A
chr13	48942705	48942705	A	G	exonic	RB1	Genome integrity	synonymous SNV	RB1:NM_000321:exon11:c.A1092G:p.E364E	Score=439;Name=lod=81	NA	NA	NA	NA	NA	NA	NA	NA	NA	NA	NA	NA	NA	NA	NA	NA	NA	NA	NA	NA	NA	G
chr13	48942698	48942698	T	C	exonic	RB1	Genome integrity	nonsynonymous SNV	RB1:NM_000321:exon11:c.T1085C:p.L362P	Score=439;Name=lod=81	NA	NA	NA	NA	0.54	0.17	0	B	0	B	0.4792	N	0.03429	N	-1.735	neutral	-2.5	2.18	0.087	5.8252	NA	C
chr13	48942691	48942691	A	G	exonic	RB1	Genome integrity	nonsynonymous SNV	RB1:NM_000321:exon11:c.A1078G:p.S360G	Score=439;Name=lod=81	NA	NA	NA	NA	0.11	0.21	0.005	B	0.004	B	0.006174	N	0.00168	N	0	neutral	-2.95	4.73	1.039	10.1138	NA	G
chr13	48942679	48942679	A	T	exonic	RB1	Genome integrity	nonsynonymous SNV	RB1:NM_000321:exon11:c.A1066T:p.T356S	Score=439;Name=lod=81	NA	NA	NA	NA	0.23	0.25	0.33	B	0.057	B	0	D	0.999571	D	1.975	medium	-2.99	5.93	2.281	14.6242	NA	T
chr13	48919358	48919358	T	G	intronic	RB1	Genome integrity	NA	NA	NA	NA	0.928318	0.94	rs198617	NA	NA	NA	NA	NA	NA	NA	NA	NA	NA	NA	NA	NA	NA	NA	NA	NA	G
chr13	48916895	48916895	C	T	intronic	RB1	Genome integrity	NA	NA	NA	NA	0.211491	0.21	rs520342	NA	NA	NA	NA	NA	NA	NA	NA	NA	NA	NA	NA	NA	NA	NA	NA	ID=COSN164493;OCCURENCE=1(breast)	T
chr13	48916887	48916887	A	G	intronic	RB1	Genome integrity	NA	NA	NA	NA	0.006238	0.0046	rs118072861	NA	NA	NA	NA	NA	NA	NA	NA	NA	NA	NA	NA	NA	NA	NA	NA	NA	G
chr13	48881652	48881652	A	G	intronic	RB1	Genome integrity	NA	NA	NA	NA	NA	0.0009	rs192264078	NA	NA	NA	NA	NA	NA	NA	NA	NA	NA	NA	NA	NA	NA	NA	NA	NA	G
chr13	48881438	48881438	G	T	exonic	RB1	Genome integrity	stopgain SNV	RB1:NM_000321:exon2:c.G160T:p.E54X	Score=596;Name=lod=352	NA	NA	NA	NA	0.06	0.03	.	.	.	.	0.112199	N	1	A	.	.	.	4.83	2.373	13.7951	ID=COSM1367120,COSM876;OCCURENCE=1(large_intestine),1(eye)	T
chr13	32929232	32929232	A	G	exonic	BRCA2	Genome integrity	synonymous SNV	BRCA2:NM_000059:exon14:c.A7242G:p.S2414S	NA	NA	0.211364	0.25	rs1799955	NA	NA	NA	NA	NA	NA	NA	NA	NA	NA	NA	NA	NA	NA	NA	NA	NA	G
chr13	32913055	32913055	A	G	exonic	BRCA2	Genome integrity	synonymous SNV	BRCA2:NM_000059:exon11:c.A4563G:p.L1521L	NA	NA	0.975773	0.97	rs206075	NA	NA	NA	NA	NA	NA	NA	NA	NA	NA	NA	NA	NA	NA	NA	NA	NA	G
chr13	32900678	32900678	G	T	exonic	BRCA2	Genome integrity	stopgain SNV	BRCA2:NM_000059:exon7:c.G559T:p.E187X	Score=552;Name=lod=233	NA	NA	NA	NA	0	0	.	.	.	.	6e-06	D	1	A	.	.	.	5.45	2.551	19.2691	ID=COSM696752,COSM696753;OCCURENCE=1(lung),1(large_intestine)	T
chr13	32893226	32893228	TAA	TA	exonic	BRCA2	Genome integrity	frameshift substitution	BRCA2:NM_000059:exon3:c.80_82TA	Score=553;Name=lod=236	NA	NA	NA	NA	NA	NA	NA	NA	NA	NA	NA	NA	NA	NA	NA	NA	NA	NA	NA	NA	NA	TA
chr13	32890572	32890572	G	A	UTR5	BRCA2	Genome integrity	NA	NA	NA	NA	0.208827	0.22	rs1799943	NA	NA	NA	NA	NA	NA	NA	NA	NA	NA	NA	NA	NA	NA	NA	NA	NA	A
chr13	28623594	28623594	T	G	exonic	FLT3	RTK signaling	synonymous SNV	FLT3:NM_004119:exon8:c.A963C:p.A321A	Score=500;Name=lod=144	NA	NA	NA	NA	NA	NA	NA	NA	NA	NA	NA	NA	NA	NA	NA	NA	NA	NA	NA	NA	NA	G
chr13	28622634	28622634	G	A	intronic	FLT3	RTK signaling	NA	NA	NA	NA	NA	0.0041	rs79886841	NA	NA	NA	NA	NA	NA	NA	NA	NA	NA	NA	NA	NA	NA	NA	NA	NA	A
chr13	28622544	28622544	T	A	exonic	FLT3	RTK signaling	nonsynonymous SNV	FLT3:NM_004119:exon9:c.A1073T:p.D358V	Score=500;Name=lod=144	NA	7.7e-05	0.01	rs34172843	0.01	0.29	0.451	B	0.328	B	0.005974	N	0.756878	D	0.695	neutral	-1.02	5.45	2.079	14.0872	NA	A
chr13	28610183	28610183	A	G	intronic	FLT3	RTK signaling	NA	NA	Score=395;Name=lod=54	NA	0.616408	0.62	rs2491231	NA	NA	NA	NA	NA	NA	NA	NA	NA	NA	NA	NA	NA	NA	NA	NA	NA	G
chr13	28599094	28599094	T	C	intronic	FLT3	RTK signaling	NA	NA	NA	NA	NA	0.01	rs76080105	NA	NA	NA	NA	NA	NA	NA	NA	NA	NA	NA	NA	NA	NA	NA	NA	NA	C
chr13	28589267	28589267	C	T	intronic	FLT3	RTK signaling	NA	NA	NA	NA	0.440326	0.43	rs4073630	NA	NA	NA	NA	NA	NA	NA	NA	NA	NA	NA	NA	NA	NA	NA	NA	NA	T
chr11	534242	534242	A	G	exonic	HRAS	MAPK signaling	synonymous SNV	HRAS:NM_001130442:exon2:c.T81C:p.H27H,HRAS:NM_005343:exon2:c.T81C:p.H27H,HRAS:NM_176795:exon2:c.T81C:p.H27H	Score=656;Name=lod=619	NA	0.354529	0.3	rs12628	NA	NA	NA	NA	NA	NA	NA	NA	NA	NA	NA	NA	NA	NA	NA	NA	ID=COSM249860;OCCURENCE=25(urinary_tract),1(skin)	G
chr11	533534	533534	G	A	exonic	HRAS	MAPK signaling	synonymous SNV	HRAS:NM_001130442:exon4:c.C369T:p.R123R,HRAS:NM_005343:exon4:c.C369T:p.R123R,HRAS:NM_176795:exon4:c.C369T:p.R123R	Score=420;Name=lod=68	NA	NA	0.0014	rs200945755	NA	NA	NA	NA	NA	NA	NA	NA	NA	NA	NA	NA	NA	NA	NA	NA	NA	A
chr1	115256552	115256552	C	T	exonic	NRAS	MAPK signaling	synonymous SNV	NRAS:NM_002524:exon3:c.G159A:p.L53L	Score=735;Name=lod=1293	NA	NA	0.0005	rs114668710	NA	NA	NA	NA	NA	NA	NA	NA	NA	NA	NA	NA	NA	NA	NA	NA	NA	T
chr11	108180917	108180917	T	C	exonic	ATM	Genome integrity	synonymous SNV	ATM:NM_000051:exon39:c.T5793C:p.A1931A	Score=555;Name=lod=241	NA	0.007541	0.01	rs3092910	NA	NA	NA	NA	NA	NA	NA	NA	NA	NA	NA	NA	NA	NA	NA	NA	NA	C
chr11	108180823	108180823	C	A	intronic	ATM	Genome integrity	NA	NA	NA	NA	NA	NA	NA	NA	NA	NA	NA	NA	NA	NA	NA	NA	NA	NA	NA	NA	NA	NA	NA	NA	A
chr11	108123521	108123521	A	C	intronic	ATM	Genome integrity	NA	NA	NA	NA	NA	NA	NA	NA	NA	NA	NA	NA	NA	NA	NA	NA	NA	NA	NA	NA	NA	NA	NA	NA	C
chr10	89720907	89720907	T	G	intronic	PTEN	PI3K signaling	NA	NA	NA	NA	0.378643	0.43	rs555895	NA	NA	NA	NA	NA	NA	NA	NA	NA	NA	NA	NA	NA	NA	NA	NA	NA	G
chr10	89720809	89720845	AACAAAAAATGATCTTGACAAAGCAAATAAAGACAAA	AACAAA	exonic	PTEN	PI3K signaling	frameshift substitution	PTEN:NM_000314:exon8:c.960_996AACAAA	Score=748;Name=lod=1465	NA	NA	NA	NA	NA	NA	NA	NA	NA	NA	NA	NA	NA	NA	NA	NA	NA	NA	NA	NA	NA	AACAAA
chr10	89720798	89720807	GTACTTACTT	GTACTT	exonic	PTEN	PI3K signaling	frameshift substitution	PTEN:NM_000314:exon8:c.949_958GTACTT	Score=748;Name=lod=1465	NA	NA	NA	NA	NA	NA	NA	NA	NA	NA	NA	NA	NA	NA	NA	NA	NA	NA	NA	NA	NA	GTACTT
chr10	89720633	89720648	CTTTTTTTTTTTTTTT	CTTTTTTTTTTTTTTTTT	intronic	PTEN	PI3K signaling	NA	NA	NA	NA	NA	NA	NA	NA	NA	NA	NA	NA	NA	NA	NA	NA	NA	NA	NA	NA	NA	NA	NA	NA	CTTTTTTTTTTTTTTTT,CTTTTTTTTTTTTTT,CTTTTTTTTTTTTTTTTT,CTTTTTTTTT,CTTTTTTTTTTTTTTTTTTTTT,CTTTTTTTTTTTTTTTTTT
chr10	89692844	89692844	C	G	exonic	PTEN	PI3K signaling	nonsynonymous SNV	PTEN:NM_000314:exon5:c.C328G:p.Q110E	Score=767;Name=lod=1744	NA	NA	NA	NA	0.5	.	0.001	B	0.003	B	1.4e-05	D	0.999021	D	-0.73	neutral	-6.66	5.07	2.318	18.4584	NA	G
chr10	89624218	89624218	C	G	UTR5	PTEN	PI3K signaling	NA	NA	Score=672;Name=lod=720	NA	0.000154	0.01	rs11202592	NA	NA	NA	NA	NA	NA	NA	NA	NA	NA	NA	NA	NA	NA	NA	NA	ID=COSM5915;OCCURENCE=4(cervix),2(central_nervous_system)	G
chr10	43615633	43615633	C	G	exonic	RET	MAPK signaling	synonymous SNV	RET:NM_020630:exon15:c.C2712G:p.S904S,RET:NM_020975:exon15:c.C2712G:p.S904S	Score=595;Name=lod=348	NA	0.16095	0.16	rs1800863	NA	NA	NA	NA	NA	NA	NA	NA	NA	NA	NA	NA	NA	NA	NA	NA	NA	G
chr10	43613843	43613843	G	T	exonic	RET	MAPK signaling	synonymous SNV	RET:NM_020630:exon13:c.G2307T:p.L769L,RET:NM_020975:exon13:c.G2307T:p.L769L	Score=621;Name=lod=444	NA	0.80263	0.72	rs1800861	NA	NA	NA	NA	NA	NA	NA	NA	NA	NA	NA	NA	NA	NA	NA	NA	NA	T
chr10	43612141	43612141	G	C	exonic	RET	MAPK signaling	nonsynonymous SNV	RET:NM_020630:exon12:c.G2246C:p.R749T,RET:NM_020975:exon12:c.G2246C:p.R749T	Score=480;Name=lod=119	NA	NA	NA	rs34288963	0.15	0.22	0.013	B	0.011	B	2e-06	N	0.908174	D	0.93	low	-1.36	3.49	0.56	3.4311	NA	C
chr10	43610085	43610085	C	T	exonic	RET	MAPK signaling	synonymous SNV	RET:NM_020630:exon11:c.C2037T:p.P679P,RET:NM_020975:exon11:c.C2037T:p.P679P	NA	NA	7.7e-05	0.0032	rs55862116	NA	NA	NA	NA	NA	NA	NA	NA	NA	NA	NA	NA	NA	NA	NA	NA	NA	T
chr10	43597827	43597827	C	A	exonic	RET	MAPK signaling	synonymous SNV	RET:NM_020630:exon3:c.C375A:p.V125V,RET:NM_020975:exon3:c.C375A:p.V125V	Score=409;Name=lod=61	NA	0.008765	0.01	rs1800859	NA	NA	NA	NA	NA	NA	NA	NA	NA	NA	NA	NA	NA	NA	NA	NA	NA	A
chr10	43597793	43597793	G	A	exonic	RET	MAPK signaling	nonsynonymous SNV	RET:NM_020630:exon3:c.G341A:p.R114H,RET:NM_020975:exon3:c.G341A:p.R114H	Score=333;Name=lod=30	NA	NA	0.0018	rs76397662	0.18	0.12	0.007	B	0.002	B	0.116724	N	0.000607	N	0	neutral	-5.07	4.82	2.214	13.4102	ID=COSM172398;OCCURENCE=1(large_intestine)	A
chr10	123298158	123298158	T	C	exonic	FGFR2	RTK signaling	synonymous SNV	FGFR2:NM_001144916:exon3:c.A351G:p.V117V,FGFR2:NM_001144918:exon4:c.A351G:p.V117V,FGFR2:NM_023029:exon4:c.A429G:p.V143V,FGFR2:NM_001144913:exon5:c.A696G:p.V232V,FGFR2:NM_001144914:exon5:c.A696G:p.V232V,FGFR2:NM_001144915:exon5:c.A429G:p.V143V,FGFR2:NM_001144919:exon5:c.A429G:p.V143V,FGFR2:NM_000141:exon6:c.A696G:p.V232V,FGFR2:NM_001144917:exon6:c.A696G:p.V232V,FGFR2:NM_022970:exon6:c.A696G:p.V232V	Score=409;Name=lod=61	NA	0.766723	0.82	rs1047100	NA	NA	NA	NA	NA	NA	NA	NA	NA	NA	NA	NA	NA	NA	NA	NA	NA	C
