# Supplementary material for: Association of Pathway Mutations With Survival in Taiwanese Breast Cancers
Source: Front Oncol. 2022 Jul 22;12:819555. doi: 10.3389/fonc.2022.819555 (PMC9354680; doi:10.3389/fonc.2022.819555)
Supplement: Supplementary file 1 [file DataSheet_1.zip › Supplementary Table 5.XLSX]

## Sheet: S5
Table S5. Functional enrichment
Ingenuity Canonical Pathways	p-value
Ovarian Cancer Signaling	1.58e-19
Hereditary Breast Cancer Signal	3.74e-13
Molecular Mechanisms of Cancer	8.37e-13
Endometrial Cancer Signaling	1.04e-11
