# Supplementary material for: Association of Pathway Mutations With Survival in Taiwanese Breast Cancers
Source: Front Oncol. 2022 Jul 22;12:819555. doi: 10.3389/fonc.2022.819555 (PMC9354680; doi:10.3389/fonc.2022.819555)
Supplement: Supplementary file 1 [file DataSheet_1.zip › Supplementary Table 6.XLSX]

## Sheet: 工作表1
Table S6. Survival analysis of germline mutations for predicting overall survival in breast cancer patients.
Variant type	Variant number	Hazard ratio	95% CI	P value	P value*
All	118	0.93	0.39 – 2.21	0.871	0.871
Non-silent	28	1.09	0.46 – 2.58	0.847	0.847
Silent	49	0.77	0.31 – 1.90	0.567	0.566
Non-coding	41	0.94	0.39 – 2.27	0.893	0.893
