# Supplementary material for: Association of Pathway Mutations With Survival in Taiwanese Breast Cancers
Source: Front Oncol. 2022 Jul 22;12:819555. doi: 10.3389/fonc.2022.819555 (PMC9354680; doi:10.3389/fonc.2022.819555)
Supplement: Supplementary file 3 [file DataSheet_3.zip]

Archive with 4 entries (4 files):
- Supplementary Figure 1.PDF
- Supplementary Figure 2.PDF
- Supplementary Figure 3.PDF
- Supplementary Figure 4.PDF
